# Supplementary material for: Rag1 immunodeficiency‐induced early aging and senescence in zebrafish are dependent on chronic inflammation and oxidative stress
Source: Aging Cell. 2019 Jul 26;18(5):e13020. doi: 10.1111/acel.13020 (PMC6718522; doi:10.1111/acel.13020)
Supplement: Supplementary file 5 [file ACEL-18-e13020-s005.xlsx]

## Sheet: rag1 mutant vs wt
# Notes : Created from Advanced Analysis operation: significance Analysis.
#Entitylist : Filtered on Expression (20.0 - 100.0)th Percentile in the Raw Data
#Interpretation : Type - Treatment
#Experiment: Gene-level experiment of RAG
#corrected p-value cut-off:0.01
#Fold change cut-off:2.0
#Selected Test : T Test unpaired
#p-value computation: Asymptotic
#Multiple Testing Correction: No Correction
#
# Technology : GeneSpring.GeneLevel.Agilent_SingleColor_19161_272255492
Gene_ID	p-value	FCAbsolute	Regulation	Description	EnsemblID	EntrezGeneID	GenbankAccession	Gene Symbol	Zfin ID	UniProt Accession
A_15_P164491|557148	0.00273444	2.00166	up	Mdm1 nuclear protein homolog (mouse)	ENSDART00000102010	557148	NM_001044820	mdm1	ZDB-GENE-041210-117	Q5RHU7
A_15_P114463|323364	0.00473375	2.00761	up	CD248 molecule, endosialin a	ENSDART00000109216	323364	NM_001099228	cd248a	ZDB-GENE-030131-2084	F1QFF0
A_15_P145936	0.00960408	2.0101	up	Novel protein similar to vertebrate ATP-binding cassette sub-family A ABC1 member 2 (ABCA2)	ENSDART00000090743	100006090	XM_001344918	abca2	ZDB-GENE-050517-1	F1Q5R3
A_15_P153641|393888	6.13704e-05	2.011	up	Abhydrolase domain containing 2a	ENSDART00000035067	393888	NM_200914	abhd2a	ZDB-GENE-040426-784	Q802V6
A_15_P119898|555376	0.00212072	2.01114	up	Biotinidase-like	ENSDART00000023255	555376	NM_001045844	btd	ZDB-GENE-060825-186	F1QRE2
A_15_P596867	0.00398462	2.01218	up	Calmin		100330495	XM_002665160	clmn	ZDB-GENE-131127-546	-
A_15_P159676	0.00399372	2.01727	up	Neuron navigator 3	ENSDART00000110767	567779	NM_001045143	nav3	ZDB-GENE-021205-1	Q5TZ18
A_15_P187871,A_15_P500027|558696	0.00650609	2.01875	up	Smith-Magenis syndrome chromosome region, candidate 8a	ENSDART00000074746	558696	XM_681942	smcr8a	ZDB-GENE-071212-4	E7FA21
A_15_P187391	0.00222595	2.01897	up	C-type lectin domain family 16, member A	ENSDART00000103690	393184	XM_003198108	clec16a	ZDB-GENE-040426-951	F1Q524
A_15_P109100|378966	0.000773887	2.02034	up	Neutrophil cytosolic factor 1	ENSDART00000050898	378966	NM_001030071	ncf1	ZDB-GENE-031006-6	A2BFP2
A_15_P150126,A_15_P184016|64269	0.00341209	2.02261	up	ATPase, Na+/K+ transporting, beta 2a polypeptide	ENSDART00000134966	64269	NM_131669	atp1b2a	ZDB-GENE-001127-2	F1QUM2
A_15_P210331,A_15_P118075,A_15_P161466|791993	5.29084e-05	2.02361	up	Wingless-type MMTV integration site family, member 4b	ENSDART00000058739	791993	NM_131500	wnt4b	ZDB-GENE-000411-1	A3KQ12
A_15_P111658	0.00278992	2.02463	up	Phosphodiesterase 4B, cAMP-specific a	ENSDART00000028612	565706	XM_703863	pde4ba	ZDB-GENE-030131-9570	E7FH06
A_15_P163346|557230	0.00679643	2.02937	up	si:ch211-244b2.3	ENSDART00000100611	557230	NM_001082810	si:ch211-244b2.3	ZDB-GENE-030131-4737	Q5RGN9
A_15_P120415|322037	0.00960977	2.03148	up	si:dkey-261h17.1	ENSDART00000134811	561010	XM_684409	si:dkey-261h17.1	ZDB-GENE-030829-14	E9QH19
A_15_P239856,A_15_P473795,A_15_P165226|100148085	0.000235136	2.03209	up	Adaptor-related protein complex 2, sigma 1 subunit	ENSDART00000033871	100148085	NM_213155	ap2s1	ZDB-GENE-040426-2174	Q6PEJ2
A_15_P100051	0.00149695	2.03227	up	Major histocompatibility complex class I ZIA	ENSDART00000135595	563036	XM_001919256	mhc1zia	ZDB-GENE-130206-4	Q8MHB2
A_15_P102142	0.00427616	2.03227	up	Molecule interacting with CasL 3b	ENSDART00000147699	566850	XM_690137	mical3b	ZDB-GENE-050211-1	F1QWK4
A_15_P340595,A_15_P206366|567746	0.00281831	2.03289	up	Frizzled family receptor 3b	ENSDART00000081616	567746	NM_001080601	fzd3b	ZDB-GENE-070122-1	A0JBX4
A_15_P104762,A_15_P552692|450054	0.00113981	2.03346	up	Thiamin pyrophosphokinase 1	ENSDART00000055443	450054	NM_001006074	tpk1	ZDB-GENE-041010-176	E9QDZ8
A_15_P100116|368667	0.00628652	2.03396	up	Neural precursor cell expressed, developmentally down-regulated 8	ENSDART00000018580	368667	NM_201321	nedd8	ZDB-GENE-030616-588	F1QMF9
A_15_P209676|406648	3.15278e-05	2.03652	up	Palmitoyl-protein thioesterase 1	ENSDART00000058491	406648	NM_213339	ppt1	ZDB-GENE-040426-2653	B8JMC8
A_15_P111069|503707	0.00324189	2.04235	up	Uridine phosphorylase 1	ENSDART00000059905	503707	NM_001013301	upp1	ZDB-GENE-050306-2	Q5CZW2
A_15_P549527	0.00453039	2.04308	up	Protein tyrosine kinase 2 beta, a	ENSDART00000151908			ptk2ba	ZDB-GENE-080207-1	E7FCB4
A_15_P393335	0.0011172	2.04538	up	Extracellular matrix protein 1b	ENSDART00000127760	100332249	XM_002664805	ecm1b	ZDB-GENE-121204-2	E7F8U9
A_15_P300536	0.00342808	2.04617	up	immunity-related GTPase family, q1	ENSDART00000115303	565312	XM_688591	irgq1	ZDB-GENE-051212-3	E7EYI9
A_15_P159768	0.00517843	2.04659	up	Membrane-spanning 4-domains, subfamily A, member 17A.10	ENSDART00000134568	798679	XM_001339078	ms4a17a.10	ZDB-GENE-080829-3	E9QDW6
A_15_P110465|566205	0.00641767	2.04916	up	Sorting nexin family member 27a	ENSDART00000044526	566205	NM_001045100	snx27a	ZDB-GENE-060503-371	F1Q5I6
A_15_P202251	0.00566082	2.05058	up	Diacylglycerol kinase, eta	ENSDART00000026174		CT674642	dgkh	ZDB-GENE-070912-328	B0S5G0
A_15_P180411,A_15_P237926|334529	0.00736457	2.05289	up	Aquaporin 7	ENSDART00000032586	334529	NM_199910	aqp7	ZDB-GENE-030131-6461	F1R5Z4
A_15_P191931,A_15_P120054,A_15_P170586|30066	0.00201851	2.05352	up	Meis homeobox 2b	ENSDART00000033976	30066	NM_130910	meis2b	ZDB-GENE-000210-23	Q9DDE0
A_15_P102555	0.00214269	2.05369	up	WD repeat domain 81	ENSDART00000111927	100333062	XM_002664635	wdr81	ZDB-GENE-030131-3389	E7FEV0
A_15_P196136|768164	0.00179328	2.0548	up	Regulator of G-protein signaling 18	ENSDART00000052419	768164	NM_001077307	rgs18	ZDB-GENE-061013-722	Q08BE2
A_15_P184886,A_15_P115672,A_15_P461640,A_15_P184891|492483	0.00833994	2.05621	up	Glycerophosphocholine phosphodiesterase GDE1 homolog (S. cerevisiae)	ENSDART00000027482	492483	NM_001110523	gpcpd1	ZDB-GENE-060503-472	Q1LVM1
A_15_P190991,A_15_P599182|368385	0.00468082	2.05636	up	ATPase, class VI, type 11C	ENSDART00000052938	368385	XM_002664419	atp11c	ZDB-GENE-030616-51	E7F9A5
A_15_P188486	0.00107859	2.05789	up	NACHT, LRR and PYD domains-containing protein 12-like	ENSDART00000145381	678565	XR_117592	nlrp12	ZDB-GENE-060421-8264	E7F3U2
A_15_P154926,A_15_P152051|777709	0.00645393	2.05794	up	Zinc finger, DHHC-type containing 3	ENSDART00000081779	777709	NM_001077757	zdhhc3	ZDB-GENE-061110-19	A0JPF8
A_15_P111804|548343	0.00513238	2.05837	up	Galactosidase, beta 1	ENSDART00000033761	548343	NM_001017547	glb1	ZDB-GENE-050410-9	A2BG54
A_15_P118721,A_15_P134326,A_15_P103482|325356	0.00662273	2.06175	up	RCAN family member 3	ENSDART00000050202	325356	NM_001005392	rcan3	ZDB-GENE-040718-445	Q6DG39
A_15_P114454	0.00890371	2.06204	up	B-cell receptor-associated protein 29	ENSDART00000007638	554151	NM_001024220	bcap29	ZDB-GENE-050522-468	Q5RIX5
A_15_P260141	0.000396813	2.06204	up	Tripartite motif-containing 14	ENSDART00000114832	100537733	XM_003201524	trim14		H9GY09
A_15_P188836	0.00126786	2.06254	up	Keratin 7-like	ENSDART00000137413		XM_002663065	krt7	ZDB-GENE-081104-266	B0V3S0
A_15_P172356|751704	0.00325612	2.06717	up	Spleen focus forming virus (SFFV) proviral integration oncogene spi1a	ENSDART00000097650	751704	NM_001045416	spi1a	ZDB-GENE-060825-351	F1QR59
A_15_P168561	0.00341207	2.06753	up	Rabconnectin 3	ENSDART00000129387	378958	XM_003200477	rc3	ZDB-GENE-110411-59	F1QJW1
A_15_P152681,A_15_P546402|735295	0.00654792	2.07082	up	Fas ligand (TNF superfamily, member 6)	ENSDART00000080261	735295	NM_001042701	faslg	ZDB-GENE-070410-16	Q0PKX7
A_15_P155596	0.00179353	2.07113	up	Lipase maturation factor 1-like	ENSDART00000109523	100333693	XM_002663869	lmf1	ZDB-GENE-121031-2	E7F3X4
A_15_P262261|558860	3.41527e-06	2.07148	up	SH2 domain containing 3Ca	ENSDART00000029457	558860	XM_682133	sh2d3ca	ZDB-GENE-080102-1	E7FDW0
A_15_P194796,A_15_P102463|64277	0.00334467	2.07239	up	Aryl-hydrocarbon receptor nuclear translocator 2	ENSDART00000129575	64277	NM_131674	arnt2	ZDB-GENE-001207-3	F1QVH4
A_15_P207326|768293	0.00559497	2.07369	up	CREB regulated transcription coactivator 1	ENSDART00000113356	768293	NM_001077457	crtc1	ZDB-GENE-061027-225	F1RB08
A_15_P523357	0.00487322	2.07558	up	RAS related protein 1b	ENSDART00000132081	321107	NM_199533	rap1b	ZDB-GENE-030131-9662	Q6TEN1
A_15_P152266|571922	7.6247e-05	2.07778	up	Src-like-adaptor 1	ENSDART00000076518	571922	NM_001034989	sla1	ZDB-GENE-050904-3	A5WW16
A_15_P415700,A_15_P108223,A_15_P209436|335206	3.94844e-05	2.07807	up	Arrestin domain containing 2	ENSDART00000011362	335206	NM_199939	arrdc2	ZDB-GENE-030131-7146	F1RB15
A_15_P134791,A_15_P102602|58008	0.00528029	2.08244	up	Hairy/enhancer-of-split related with YRPW motif 1	ENSDART00000103640	58008	NM_212561	hey1	ZDB-GENE-000607-70	Q8AXV6
A_15_P176741|494154	0.00449043	2.08295	up	LanC lantibiotic synthetase component C-like 1 (bacterial)	ENSDART00000016139	494154	NM_001009891	lancl1	ZDB-GENE-040924-1	Q6P7E3
A_15_P186191|795041	0.00157315	2.08417	up	Mannosidase, beta A, lysosomal-like	ENSDART00000083668	795041	XM_001333258	manbal		E7F7U5
A_15_P406525|100333827	0.000130116	2.08428	up	e3 ubiquitin-protein ligase RNF167-like	ENSDART00000009893	100333827	XM_002662216	rnf167	ZDB-GENE-110126-2	F1QQE8
A_15_P136681,A_15_P136686|796219	0.00340462	2.08569	up	Zinc finger, CCHC domain containing 14	ENSDART00000005778	796219	XM_001336490	zcchc14	ZDB-GENE-060503-319	F1R430
A_15_P158761	0.0021128	2.08655	up	Oxysterol binding protein-like 8	ENSDART00000058059	101883298	XM_005164481	osbpl8	ZDB-GENE-110309-1	E7F3A1
A_15_P163556	0.000617194	2.08674	up	GRIP1 associated protein 1	ENSDART00000091848	791150	NM_001123320	gripap1	ZDB-GENE-070112-922	B0UYF0
A_15_P120277,A_15_P108385,A_15_P131426,A_15_P195931|30194	0.000550028	2.08956	up	Activated leukocyte cell adhesion molecule a	ENSDART00000030138	30194	NM_131000	alcama	ZDB-GENE-990415-30	Q7ZZ85
A_15_P100154,A_15_P291436,A_15_P194741|692305	0.00124662	2.09229	up	NDRG family member 4	ENSDART00000089740	692305	NM_001045173	ndrg4	ZDB-GENE-060512-226	E7F504
A_15_P148071|555576	0.00769823	2.09289	up	Glutamate receptor, metabotropic 1a	ENSDART00000030324	555576	XM_002665739	grm1a	ZDB-GENE-030131-7893	F1Q6Y9
A_15_P190751|556701	0.00240204	2.09468	up	Complexin 2	ENSDART00000088912	556701	NM_001199318	cplx2	ZDB-GENE-081113-1	E7FBR8
A_15_P199371	0.00117843	2.09503	up	finTRIM family, member 23	ENSDART00000029400	560494	XM_002660912	ftr23	ZDB-GENE-070912-322	F1QJB9
A_15_P113750,A_15_P404150|768159	0.00686287	2.09567	up	Serum/glucocorticoid regulated kinase 1	ENSDART00000010580	768159	NM_001077302	sgk1	ZDB-GENE-030131-7626	A3KQ53
A_15_P114825|553729	0.00547317	2.09796	up	Drebrin-like b	ENSDART00000131078	553729	NM_001020700	dbnlb	ZDB-GENE-050522-293	E7EXG2
A_15_P105581,A_15_P334359|445222	0.00559855	2.09832	up	Regulator of calcineurin 1a	ENSDART00000020638	445222	NM_001003616	rcan1a	ZDB-GENE-040801-135	B0R069
A_15_P156911	0.000243908	2.10021	up	Vav 3 guanine nucleotide exchange factor a	ENSDART00000136763	100333179	XM_002667441	vav3a	ZDB-GENE-091204-266	E7FGQ2
A_15_P175066|567548	0.00447141	2.10049	up	Sphingomyelin phosphodiesterase 2, neutral membrane (neutral sphingomyelinase)	ENSDART00000059307	567548	NM_001030219	smpd2	ZDB-GENE-051014-1	F1QUD7
A_15_P261246	0.00940439	2.10408	up	Neuron navigator 1a	ENSDART00000115403	100536287	XM_003201170	nav1a	ZDB-GENE-120920-3	E7FBA8
A_15_P154836,A_15_P140421|569971	0.00684194	2.10484	up	Laminin, alpha 1	ENSDART00000078414	569971	NM_001034986	lama1	ZDB-GENE-060118-1	E7F3L8
A_15_P203756|562032	0.000567387	2.10586	up	Growth factor receptor-bound protein 10b	ENSDART00000051166	562032	XM_685427	grb10b	ZDB-GENE-100921-32	E7FEJ1
A_15_P178286	0.000193767	2.10632	up	Stromal interaction molecule 1a	ENSDART00000128519	556360	NM_001044799	stim1a	ZDB-GENE-060503-914	F1Q4V5
A_15_P408570	0.00112445	2.10789	up	Beta-1,4-mannosyl-glycoprotein 4-beta-N-acetylglucosaminyltransferase-like	ENSDART00000053184	570828	XM_694350	mgat3	ZDB-GENE-050522-249	E7F3U6
A_15_P537687	0.000188805	2.108	up	GLTSCR1-like	ENSDART00000027379	559084	XM_682390	gltscr1l	ZDB-GENE-100716-3	E7F8Y0
A_15_P176971|566307	0.00278192	2.11158	up	Chromosome 12 open reading frame 45	ENSDART00000109764	566307	NM_001201412	c12orf45	ZDB-GENE-100427-1	F1QGR8
A_15_P104374|563897	0.00502116	2.11333	up	ABO blood group (transferase A, alpha 1-3-N-acetylgalactosaminyltransferase; transferase B, alpha 1-3-galactosyltransferase)	ENSDART00000027237	563897	NM_001123269	abo	ZDB-GENE-081104-23	B0S7I1
A_15_P516277|571031	0.000612646	2.11428	up	Rho guanine nucleotide exchange factor (GEF) 12	ENSDART00000087610	571031	XM_001920275	arhgef12	ZDB-GENE-070705-36	E9QCK0
A_15_P420515	0.00852266	2.11658	up	selenoprotein P, plasma, 1a	ENSDART00000145282	352931	NM_178297	sepp1a	ZDB-GENE-030311-1	Q98SV1
A_15_P209111,A_15_P212456,A_15_P119489,A_15_P114071|493633	0.00378508	2.11708	up	MFNG O-fucosylpeptide 3-beta-N-acetylglucosaminyltransferase	ENSDART00000063008	493633	NM_001007788	mfng	ZDB-GENE-041130-1	B8JLZ6
A_15_P114726|559527	0.000171674	2.11717	up	Ankyrin repeat domain 10b	ENSDART00000102562	559527	NM_001077377	ankrd10b	ZDB-GENE-061013-49	B0S6J8
A_15_P107307|393815	0.000495775	2.11823	up	QKI, KH domain containing, RNA binding 2	ENSDART00000027034	393815	NM_200842	qki2	ZDB-GENE-040426-1462	Q6P104
A_15_P121308|436697	0.00219417	2.12077	up	Solute carrier family 48 (heme transporter), member 1a	ENSDART00000031638	436697	NM_001002424	slc48a1a	ZDB-GENE-040718-121	Q6ZM28
A_15_P165446,A_15_P101062,A_15_P281686,A_15_P102540|393376	0.00594204	2.12305	up	Hypoxia inducible factor 1, alpha subunit-like	ENSDART00000060343	393376	NM_200405	hif1al	ZDB-GENE-040426-1315	F1QLM6
A_15_P202021|557797	0.00064696	2.12377	up	Integrin, beta 2 (complement component 3 receptor 3 and 4 subunit)	ENSDART00000048901	557797	XM_680920	itgb2	ZDB-GENE-110411-4	E7FCN5
A_15_P115606	0.00764526	2.125	up	Stathmin-like 4	ENSDART00000048375	406710	NM_213401	stmn4	ZDB-GENE-040426-2732	Q5RIC7
A_15_P156801|560068	2.40898e-05	2.12806	up	Pyruvate dehydrogenase kinase, isozyme 3a	ENSDART00000022555	560068	XM_683459	pdk3a	ZDB-GENE-061220-3	E7F3K9
A_15_P220071	0.00476476	2.12863	up	Centrosomal protein 350kDa	ENSDART00000090254	100004437	XM_001343717	cep350	ZDB-GENE-030131-6975	B0UXN2
A_15_P120067,A_15_P104292|373870	0.000817225	2.13014	up	Ventral anterior homeobox 1	ENSDART00000031490	373870	NM_194410	vax1	ZDB-GENE-030904-9	Q801E0
A_15_P509232	3.35595e-05	2.1321	up	FGFR1 oncogene partner	ENSDART00000010494	415215	NM_001002125	fgfr1op	ZDB-GENE-090417-1	Q6IQF6
A_15_P420560	0.00781041	2.13391	up	Widely interspaced zinc finger motifs	ENSDART00000153513	100001879	XM_001341758	wiz	ZDB-GENE-131126-2	X1WHA1
A_15_P592157|378960	0.00626496	2.13485	up	Monoglyceride lipase	ENSDART00000053463	378960	NM_200297	mgll	ZDB-GENE-031006-9	Q7ZWC2
A_15_P505697	0.00935804	2.13653	up	C3a anaphylatoxin chemotactic receptor-like	ENSDART00000102431	101885604	XM_005168015	LOC101885604		E7EZX0
A_15_P518487|562045	0.00547388	2.13759	up	GATA zinc finger domain containing 2B	ENSDART00000033362	562045	NM_001044975	gatad2b	ZDB-GENE-060503-655	Q1L923
A_15_P566292,A_15_P263181|322008	0.000149338	2.13849	up	Potassium channel tetramerisation domain containing 5	ENSDART00000020168	322008	NM_207049	kctd5	ZDB-GENE-030131-727	Q6NYY3
A_15_P186486|797409	0.00657727	2.13864	up	Calcium channel, voltage-dependent, gamma subunit 5	ENSDART00000017774	797409	XM_001337836	cacng5	ZDB-GENE-120104-4	E7EXE2
A_15_P212121,A_15_P209291|494453	8.31009e-05	2.13887	up	Talin 1	ENSDART00000013609	494453	NM_001009560	tln1	ZDB-GENE-031002-48	A3KP11
A_15_P535957,A_15_P568287,A_15_P173236|100093706	0.0037816	2.14129	up	RAB8B, member RAS oncogene family	ENSDART00000099327	100093706	NM_001099259	rab8b	ZDB-GENE-070620-16	A5PLC7
A_15_P114386,A_15_P182426,A_15_P549327|336346	0.000925626	2.14383	up	SRY (sex determining region Y)-box 4a	ENSDART00000026992	336346	NM_213122	sox4a	ZDB-GENE-030131-8290	Q6P0Z4
A_15_P204396|100005846	0.00260152	2.14431	up	Engulfment and cell motility 1	ENSDART00000077742	100005846	XM_002664890	elmo1	ZDB-GENE-040426-2069	F1R4H0
A_15_P106703,A_15_P115683|792002	0.00264231	2.1452	up	Rhomboid, veinlet-like 2 (Drosophila)	ENSDART00000058471	792002	NM_201204	rhbdl2	ZDB-GENE-040426-732	E7F4U4
A_15_P137641	0.00105415	2.14768	up	c-C chemokine receptor type 5-like	ENSDART00000104162	100005081	XP_001344220	LOC100005081	ZDB-GENE-100921-20	E9QBQ6
A_15_P111020	0.00298184	2.1482	up	Regulator of calcineurin 1a	ENSDART00000020638	445222	NM_001003616	rcan1a	ZDB-GENE-040801-135	B0R069
A_15_P170826,A_15_P211841|406304	0.000687814	2.15296	up	Growth arrest and DNA-damage-inducible, beta a	ENSDART00000036939	406304	NM_213031	gadd45ba	ZDB-GENE-040426-1971	F2Z4S0; Q6PC51; A8B8Y2
A_15_P187366,A_15_P300191|100001340	0.000451469	2.15472	up	si:dkeyp-69e1.8	ENSDART00000143697	100001340	NM_001127520	si:dkeyp-69e1.8	ZDB-GENE-070912-676	B0UXS4
A_15_P104004,A_15_P208126|447928	0.002246	2.16024	up	Uridine-cytidine kinase 1	ENSDART00000065880	447928	NM_001004666	uck1	ZDB-GENE-040912-113	F1QHR3
A_15_P172166|503735	0.00746673	2.1644	up	Eps8-like 1	ENSDART00000080749	503735	NM_001013313	eps8l1	ZDB-GENE-050306-14	E9QIW5
A_15_P149191|767657	0.00304825	2.16465	up	Abhydrolase domain containing 12	ENSDART00000104708	767657	NM_001076597	abhd12	ZDB-GENE-060929-268	Q08C93
A_15_P165506|557981	0.000427008	2.16757	up	Ubiquitin specific peptidase 32	ENSDART00000088808	557981	XM_681144	usp32	ZDB-GENE-100210-5	E7FCR5
A_15_P141641|768188	0.00238029	2.17021	up	zgc:154125	ENSDART00000105677	768188	NM_001077331	zgc:154125	ZDB-GENE-061013-717	F1R6I4
A_15_P116750	4.0635e-06	2.17138	up	Eukaryotic translation initiation factor 4 gamma, 1b	ENSDART00000017474	100333590	XM_002664724	eif4g1b	ZDB-GENE-140605-1	E7F4I4
A_15_P113847|393456	0.000676784	2.17163	up	Family with sequence similarity 125, member A	ENSDART00000062422	393456	NM_200484	fam125a	ZDB-GENE-040426-1240	E7EY89
A_15_P169781,A_15_P115562|359834	0.00255016	2.17209	up	Transforming growth factor, beta 1a	ENSDART00000060839	359834	NM_182873	tgfb1a	ZDB-GENE-030618-1	F1R741
A_15_P198301|558213	0.000626734	2.17784	up	Ring finger and CCCH-type domains 1	ENSDART00000139703	558213	NM_001114683	RC3H1	ZDB-GENE-060503-79	A8DZI0
A_15_P107040,A_15_P163796|793954	0.00223692	2.18118	up	Cell adhesion molecule 2a	ENSDART00000135475	793954	NM_200664	cadm2a	ZDB-GENE-040426-1614	F1QYP0
A_15_P161511|790931	0.00841759	2.18244	up	Colony stimulating factor 1b (macrophage)	ENSDART00000098636	790931	NM_001080076	csf1b	ZDB-GENE-061215-106	B0UYR0
A_15_P114414|336232	0.00772361	2.18364	up	Death effector domain containing 1	ENSDART00000139760	58125	NM_131602	dedd1	ZDB-GENE-000616-2	F1R815
A_15_P483420,A_15_P143541|569212	0.000869958	2.18456	up	Tectonin beta-propeller repeat containing 2	ENSDART00000104224	569212	NM_001045179	tecpr2	ZDB-GENE-060503-358	Q1MTF7
A_15_P276941	0.000190707	2.18872	up	C2 calcium-dependent domain containing 2	ENSDART00000037193	100332559	XM_009305499	c2cd2	ZDB-GENE-110728-1	E7F609
A_15_P188291|564697	0.00794055	2.19212	up	Pyridoxal (pyridoxine, vitamin B6) kinase b	ENSDART00000053102	564697	NM_001145586	pdxkb	ZDB-GENE-030616-521	F1QE79
A_15_P205826|100329371	0.00215068	2.19588	up	Tektin 2 (testicular)	ENSDART00000046527	100329371	AY422995	tekt2	ZDB-GENE-040113-1	F1R756
A_15_P119415|335409	0.00299901	2.19789	up	Suppressor of cytokine signaling 3a	ENSDART00000033716	335409	NM_199950	socs3a	ZDB-GENE-030131-7349	Q7ZUC6
A_15_P113282,A_15_P145476|405783	0.0003469	2.19876	up	Osteoclast stimulating factor 1	ENSDART00000066308	405783	NM_212857	ostf1	ZDB-GENE-040625-157	A5PN57
A_15_P322166	0.00290681	2.20169	up	si:ch211-214j8.15	ENSDART00000137376	497459		si:ch211-214j8.15	ZDB-GENE-060526-103
A_15_P556722	0.00221025	2.20514	up	SNF8, ESCRT-II complex subunit, homolog (S. cerevisiae)	ENSDART00000080888	492771	NM_001007412	snf8	ZDB-GENE-041114-117	Q5U3V9
A_15_P141216	1.45785e-05	2.20788	up	M-phase phosphoprotein 8	ENSDART00000130529	504061	NM_001126433	mphosph8	ZDB-GENE-050309-191	F1R7S7
A_15_P414520	0.00085374	2.21113	up	arsA arsenite transporter, ATP-binding, homolog 1 (bacterial)	ENSDART00000007079	325704	NM_001002298	asna1	ZDB-GENE-040625-120	Q6IQE5
A_15_P447680	0.000280723	2.21296	up	N-ethylmaleimide-sensitive factor b	ENSDART00000056919	554200	NM_001024454	napb	ZDB-GENE-050808-1	F1QGG3
A_15_P260991	0.00140211	2.21367	up	Nuclear receptor subfamily 1, group H, member 3	ENSDART00000123268	548341	NM_001017545	nr1h3	ZDB-GENE-050410-7	F1QUF4
A_15_P135051	0.00280502	2.21633	up	Pumilio homolog 1 (Drosophila)	ENSDART00000023947	394176	NM_201201	pum1	ZDB-GENE-030131-2074	E7FFV0
A_15_P135596|100320246	0.00546641	2.21667	up	C-type lectin domain family 4	ENSDART00000142371	100320246	XM_002660580	clec4	ZDB-GENE-090313-154	F1Q5M7
A_15_P167181|562628	0.001585	2.21784	up	TBC1 domain family, member 10A	ENSDART00000084353	562628	XM_686009	tbc1d10a	ZDB-GENE-081105-145	F1Q602
A_15_P104502,A_15_P144886|406204	0.000585448	2.22293	up	Period homolog 1b (Drosophila)	ENSDART00000123201	406204	NM_212439	per1b	ZDB-GENE-040419-1	Q6UV33
A_15_P413135	0.000266569	2.2251	up	Inositol 1,4,5-trisphosphate receptor type 2-like	ENSDART00000154505	100333089	XM_003200443	itpr2	ZDB-GENE-050419-192	F1QW18
A_15_P158996,A_15_P116822,A_15_P159001|83773	2.34174e-06	2.22747	up	Dystrophin	ENSDART00000126518	83773	NM_131785	dmd	ZDB-GENE-010426-1	F1QVF5
A_15_P175386,A_15_P203301|751725	0.000321629	2.2277	up	Heat shock 70kDa protein 12A-like	ENSDART00000103853	751725	NM_001045435	hspa12a	ZDB-GENE-031001-1	F1Q8K1
A_15_P399940	0.00548657	2.22843	up	Ras-related protein Rab-33B-like		797949	XM_001338366	rab33b	ZDB-GENE-080728-1	-
A_15_P434245|557239	0.00158787	2.23152	up	Anthrax toxin receptor 2a	ENSDART00000085367	557239	NM_001044709	antxr2a	ZDB-GENE-060526-14	A4QP34
A_15_P229391	0.00461459	2.23218	up	Ash1 (absent, small, or homeotic)-like (Drosophila)	ENSDART00000145947			ash1l	ZDB-GENE-100922-151	-
A_15_P369390	0.0024056	2.23235	up	zgc:154006	ENSDART00000088572	563016	NM_001080004	zgc:154006	ZDB-GENE-061013-134	Q08BB8
A_15_P115521|100149452	0.000560687	2.23727	up	Interleukin 1 receptor accessory protein-like 2	ENSDART00000054687	100149452	NM_001142584	il1rapl2	ZDB-GENE-040219-5	Q6TQG5
A_15_P152921|494495	0.00271533	2.23792	up	zgc:92218	ENSDART00000028542	494495	NM_001009986	zgc:92218	ZDB-GENE-050102-4	F1R8K7
A_15_P375335	0.000721013	2.24148	up	Engulfment and cell motility protein 3	ENSDART00000061738	553310	XM_003201431	elmo3	ZDB-GENE-050309-39	F1QSV8
A_15_P104214,A_15_P153761|767796	0.00310727	2.24347	up	NADH dehydrogenase [ubiquinone] complex I, assembly factor 7	ENSDART00000067397	767796	NM_001076763	ndufaf7	ZDB-GENE-060929-628	B8JLT5
A_15_P120595,A_15_P496017,A_15_P169436|767738	0.00827853	2.24408	up	Abl-interactor 1b	ENSDART00000127940	767738	NM_001076707	abi1b	ZDB-GENE-060929-1182	A8E7L4
A_15_P311461	0.00160854	2.24448	up	G protein-coupled receptor 119	ENSDART00000114467	100001479	XM_001337233	gpr119		F1R613
A_15_P399690	0.0049161	2.24633	up	Beta-1,3-N-acetylgalactosaminyltransferase 2		100331460	XM_002667059	b3galnt2		-
A_15_P337205	0.00561079	2.24854	up	ABO blood group (transferase A, alpha 1-3-N-acetylgalactosaminyltransferase; transferase B, alpha 1-3-galactosyltransferase)	ENSDART00000027237	563897	NM_001123269	abo	ZDB-GENE-081104-23	B0S7I1
A_15_P170021|327292	0.00015726	2.24936	up	Transmembrane phosphatase with tensin homology	ENSDART00000079549	327292	NM_001025458	tpte	ZDB-GENE-030131-5503	F1QG29
A_15_P114418	0.00320573	2.25332	up	Putative homeodomain transcription factor 2	ENSDART00000123940	432376	NM_001002305	phtf2	ZDB-GENE-040711-4	E7F9G2
A_15_P104323|568429	0.00238071	2.2561	up	TROVE domain family, member 2	ENSDART00000124501	568429	NM_001037397	trove2	ZDB-GENE-051113-300	F1QY01
A_15_P101189|791775	0.0008002	2.25715	up	Pyridoxal (pyridoxine, vitamin B6) kinase a	ENSDART00000147662	791775	NM_001126449	pdxka	ZDB-GENE-030131-8376	B0S7H0
A_15_P298611	0.00499815	2.2573	up	novel flavin containing amine oxidoreductase protein	ENSDART00000063718	564675	NM_001113603	si:dkey-7o6.3	ZDB-GENE-081104-436	A8WHP1
A_15_P183101	0.000405569	2.25935	up	LOC100000433	ENSDART00000012259	100000433	NM_001242645	LOC100000433		F1QAW8
A_15_P116188|323628	0.00091398	2.25942	up	VAMP (vesicle-associated membrane protein)-associated protein B and C	ENSDART00000103357	323628	NM_212647	vapb	ZDB-GENE-030131-2348	Q6P2B0
A_15_P109809|436653	0.00437948	2.26266	up	Cleft lip and palate associated transmembrane protein 1-like	ENSDART00000004585	436653	NM_001002380	clptm1l	ZDB-GENE-040718-75	B8JKZ1
A_15_P192716,A_15_P212381,A_15_P210661,A_15_P104090|559407	0.0085848	2.26296	up	Tektin 4	ENSDART00000049010	559407	NM_001145690	tkt4	ZDB-GENE-070410-98	B8A4G8
A_15_P513912	0.00117381	2.264	up	Ras responsive element binding protein 1b	ENSDART00000062563	555701	XM_678293	rreb1b	ZDB-GENE-070912-273	B0UXW3
A_15_P118927,A_15_P285616|406420	0.00479985	2.27046	up	Wntless homolog (Drosophila)	ENSDART00000130302	406420	NM_213146	wls	ZDB-GENE-040426-2161	F2Z4U3
A_15_P332324	0.003448	2.27085	up	Integrin, alpha 1	ENSDART00000145596	570868	XM_694393	itga1	ZDB-GENE-091118-115	E9QDD7
A_15_P431045,A_15_P567042|566739	0.00348529	2.27632	up	Feline sarcoma oncogene	ENSDART00000023653	566739	NM_001199869	fes	ZDB-GENE-100812-10	E7F3J7
A_15_P144641	0.00131253	2.27808	up	Scribble homolog (Drosophila)	ENSDART00000021013	368473	NM_001007175	scrib	ZDB-GENE-030616-572	Q7ZZ35
A_15_P556007|492587	0.000615322	2.28193	up	Beta-1,3-galactosyl-O-glycosyl-glycoprotein beta-1,6-N-acetylglucosaminyltransferase 4-like	ENSDART00000151161	797302	XM_001337738	gcnt4	ZDB-GENE-041111-161	I3ISF4
A_15_P116031|393789	0.00129848	2.28382	up	Histone deacetylase 9b	ENSDART00000079159	393789	NM_200816	hdac9b	ZDB-GENE-040109-7	F1QUC5
A_15_P165596	0.00019102	2.288	up	Solute carrier family 43, member 2a	ENSDART00000142298	393221	NM_200251	slc43a2a	ZDB-GENE-040426-964	F1Q5Y9
A_15_P498977|797890	0.00980463	2.29279	up	Solute carrier family 22 (extraneuronal monoamine transporter), member 3	ENSDART00000081707	797890	NM_001114460	slc22a3	ZDB-GENE-080204-92	A9JTH0
A_15_P101835	0.0016626	2.29979	up	Transcription elongation factor A (SII), 3a	ENSDART00000006061	402983	NM_205683	tcea3a	ZDB-GENE-040426-1860	Q6P0U5
A_15_P266496|799521	0.000337513	2.30031	up	Sosondowah ankyrin repeat domain family member D	ENSDART00000130867	799521	XM_001339829	sowahd	ZDB-GENE-120215-42	F1QVJ1
A_15_P113205	0.000353027	2.30071	up	Membrane-associated ring finger (C3HC4) 8, E3 ubiquitin protein ligase	ENSDART00000054579	567818	NM_001161435	march8	ZDB-GENE-080204-8	B8A531
A_15_P165551	0.00193143	2.30115	up	Suppressor of tumorigenicity 14 (colon carcinoma)	ENSDART00000085942	557248	XM_680264	st14		H9GXL1
A_15_P243676	0.000966264	2.30121	up	Cdk5 and Abl enzyme substrate 2b	ENSDART00000030811	564291	XM_001920838	cables2b	ZDB-GENE-090313-249	E7F0B6
A_15_P417175|394208	0.00250439	2.30171	up	Cysteine-serine-rich nuclear protein 1	ENSDART00000109107	394208	DV588535	csrnp1	ZDB-GENE-040108-8	E9QH67
A_15_P154491|553407	0.00195301	2.3023	up	SEC24 family, member D (S. cerevisiae)	ENSDART00000058763	553407	NM_001177932	sec24d	ZDB-GENE-070117-2501	F1R3A4
A_15_P206256|561971	0.000263901	2.30241	up	Vascular cell adhesion molecule 1	ENSDART00000090390	561971	NM_001083835	vcam1	ZDB-GENE-070209-238	A5PMX0
A_15_P115201,A_15_P151651,A_15_P176886|449958	0.00302278	2.30282	up	TNFAIP3 interacting protein 1	ENSDART00000115072	449958	NM_001079952	tnip1	ZDB-GENE-070112-1502	F1RDU7
A_15_P147131	0.00138764	2.30738	up	WD repeat and FYVE domain containing 3	ENSDART00000146664	568432	XM_001921706	wdfy3	ZDB-GENE-070705-153	A5PMK7
A_15_P149971|30554	0.00552228	2.30767	up	Phospholipase A2, (cytosolic, calcium-independent)	ENSDART00000031543	30554	NM_131295	cpla2	ZDB-GENE-990415-45	P50392
A_15_P100615,A_15_P338305|557972	0.000274553	2.31008	up	5'-nucleotidase, cytosolic II b	ENSDART00000065125	557972	NM_001079966	nt5c2b	ZDB-GENE-061013-522	F1QAK5
A_15_P208136|795068	0.00293915	2.31303	up	Trace amine associated receptor 12h	ENSDART00000136254	795068	NM_001082909	taar12h	ZDB-GENE-041014-54	Q5QNN8
A_15_P175616,A_15_P198066|570830	0.000949215	2.31493	up	Platelet receptor Gi24	ENSDART00000099601	570830	NM_001077581	c10orf54	ZDB-GENE-060929-716	F1RB47
A_15_P112087|558864	0.00159827	2.31692	up	Fibronectin leucine rich transmembrane protein 3	ENSDART00000143703	558864	NM_001256646	flrt3	ZDB-GENE-030131-1988	B8A507
A_15_P111398,A_15_P203186|368728	0.0075728	2.31736	up	HEAT repeat containing 5A	ENSDART00000122260	368728	NM_200478	heatr5a	ZDB-GENE-030616-152	E7F1I7
A_15_P365560	0.00141209	2.31741	up	Activated leukocyte cell adhesion molecule a	ENSDART00000129400	30194	NM_131000	alcama	ZDB-GENE-990415-30	Q1LYF0
A_15_P499257,A_15_P199516|100333521	0.00353955	2.31785	up	Cathepsin Z	ENSDART00000074189	100333521	XM_002660961	ctsz	ZDB-GENE-041010-139	E7F1S2
A_15_P345675	0.00981758	2.32144	up	Collagen, type VI, alpha 1	ENSDART00000110608	569755	XM_693161	col6a1	ZDB-GENE-070501-6	F1Q6P3
A_15_P522977	0.00237256	2.32191	up	Inositol 1,3,4,5,6-pentakisphosphate 2-kinase	ENSDART00000131217	541511	NM_001014324	ippk	ZDB-GENE-050327-41	Q4JL91
A_15_P117433	0.00234439	2.32387	up	Heat shock protein 8	ENSDART00000099994	573376	NM_001110403	hspa8	ZDB-GENE-990415-92	Q1LY29
A_15_P130766	0.000656348	2.32786	up	E1A binding protein p300b	ENSDART00000086768	565612	XM_003198098	ep300b	ZDB-GENE-080403-15	F1R259
A_15_P202891|563626	0.000196396	2.32932	up	TBC1 domain family, member 12	ENSDART00000055756	563626	XM_686988	tbc1d12	ZDB-GENE-030131-3920	E7F9N1
A_15_P331171|334724	0.0072753	2.33033	up	Annexin A1a	ENSDART00000031665	334724	NM_181758	anxa1a	ZDB-GENE-030131-6664	Q804H2
A_15_P533842	0.00101426	2.33425	up	Testis expressed 2	ENSDART00000123544	798401	NM_001099252	tex2	ZDB-GENE-070615-7	E7F4E5
A_15_P117351,A_15_P562137|555840	0.00562106	2.33894	up	Pyruvate dehydrogenase kinase, isozyme 1-like	ENSDART00000020861	555840	XM_678484	pdk1	ZDB-GENE-091204-402	E7F3U3
A_15_P267771|567504	0.00857292	2.34202	up	Interferon-induced protein with tetratricopeptide repeats 5-like	ENSDART00000125902	567504	NM_001190465	ifit5	ZDB-GENE-120406-2	F1QGN7
A_15_P591527	0.00422839	2.34252	up	Ankyrin 2b, neuronal	ENSDART00000147287	450043	NM_001006063	ank2b	ZDB-GENE-041010-165	A2BIB9
A_15_P347640,A_15_P191366,A_15_P544132|556086	4.22662e-05	2.35886	up	Nuclear receptor binding SET domain protein 1a	ENSDART00000084114	556086	XM_678798	nsd1a	ZDB-GENE-080519-3	F1QA79
A_15_P546422	0.0016012	2.36206	up	G protein-coupled receptor 55	ENSDART00000056274	793909	XM_001333729	gpr55	ZDB-GENE-110411-63	-
A_15_P117938|245702	0.00572341	2.36309	up	Insulin-like growth factor 1b receptor	ENSDART00000046542	245702	NM_152969	igf1rb	ZDB-GENE-020503-2	B0R0Q2
A_15_P601077	0.000420156	2.36822	up	Plectin	ENSDART00000014024	567310	XM_003200128	plec	ZDB-GENE-100917-2	E7F4T0
A_15_P104931,A_15_P485040|335474	0.000637968	2.36858	up	Actin related protein 2/3 complex, subunit 1B (arpc1b), 41kDa	ENSDART00000033713	335474	NM_213156	arpc1b	ZDB-GENE-030131-7414	Q7T372
A_15_P111698,A_15_P207381,A_15_P183661|777737	0.000860111	2.37054	up	Calsyntenin 1	ENSDART00000059339	777737	NM_001077784	clstn1	ZDB-GENE-040426-1064	E9QIY1
A_15_P119156|100005903	0.00364399	2.37309	up	Regulator of cell cycle	ENSDART00000140641	100005903	XM_001344781	rgcc	ZDB-GENE-030131-9667	E9QB92
A_15_P568827,A_15_P179831|561879	0.00440584	2.37872	up	ArfGAP with SH3 domain, ankyrin repeat and PH domain 2	ENSDART00000103507	561879	XM_685280	asap2		E7FF53
A_15_P169396,A_15_P105899|30256	0.00621756	2.38243	up	V-kit Hardy-Zuckerman 4 feline sarcoma viral oncogene homolog a	ENSDART00000126165	30256	NM_131053	kita	ZDB-GENE-980526-464	B3DGS5
A_15_P507347	0.000662411	2.3852	up	Zinc finger, DHHC-type containing 20	ENSDART00000077373	561776	NM_001083549	zdhhc20	ZDB-GENE-070424-38	F1Q7H8
A_15_P185086	0.00253235	2.39033	up	Tensin 3	ENSDART00000136567	100536603	XM_003200672	tns3	ZDB-GENE-081031-95	F1QGK9
A_15_P115525|445066	0.000153747	2.39192	up	U6 snRNA biogenesis 1	ENSDART00000007029	445066	NM_001003460	usb1	ZDB-GENE-040801-197	Q6DEF6
A_15_P111212|445568	0.00281309	2.39652	up	GIPC PDZ domain containing family, member 1	ENSDART00000016973	445568	NM_001004018	gipc1	ZDB-GENE-060726-1	Q6B337
A_15_P437365	0.00369116	2.40494	up	Coiled-coil domain-containing protein 146	ENSDART00000121843	767671	NM_001083053	ccdc146	ZDB-GENE-041210-217	E7EY92
A_15_P210911,A_15_P113344|393853	0.00234752	2.40576	up	Solute carrier family 30 (zinc transporter), member 1a	ENSDART00000007744	393853	NM_200879	slc30a1a	ZDB-GENE-040426-1840	Q6P3M0
A_15_P140491|557315	0.00432444	2.41678	up	Kin of IRRE like 3 (Drosophila)-like	ENSDART00000113050	557315	NM_001099344	kirrel3l	ZDB-GENE-070831-1	Q1MT46
A_15_P171921	0.000611632	2.41825	up	Solute carrier organic anion transporter family, member 2B1	ENSDART00000129046	792084	NM_001037678	slco2b1	ZDB-GENE-051023-6	Q3B7Q4
A_15_P132411	0.00737805	2.42041	up	Protein tyrosine phosphatase, receptor type, S a	ENSDART00000083308	140820	XM_001920918	ptprsa	ZDB-GENE-020107-3	Q90YJ4
A_15_P200271|556634	0.00731521	2.42783	up	ADAMTS-like 7	ENSDART00000077833	556634	XM_679483	adamtsl7	ZDB-GENE-070816-2	E7F3Y1
A_15_P172231|405818	5.09027e-05	2.43069	up	Cysteine/tyrosine-rich 1	ENSDART00000126923	405818	NM_212882	cyyr1	ZDB-GENE-040426-2356	H9GYM3
A_15_P101887|569467	0.000239445	2.43248	up	si:dkey-33i11.9		569467	XM_692860	si:dkey-33i11.9	ZDB-GENE-060503-262	A8DZH3
A_15_P147611,A_15_P102845,A_15_P433555,A_15_P147616|394051	0.00380087	2.4329	up	SH2 domain containing 3b	ENSDART00000003444	394051	NM_201076	sh2d3b	ZDB-GENE-040426-1052	A2BDR6
A_15_P512717	0.00260218	2.43384	up	Arginine/serine-rich coiled-coil 2	ENSDART00000137972	406566	NM_213280	rsrc2	ZDB-GENE-040426-2457	F8W4Q4
A_15_P114834,A_15_P577037|393608	0.00204803	2.43841	up	Prostaglandin E receptor 2 (subtype EP2), 53kDa	ENSDART00000010507	393608	NM_200635	ptger2	ZDB-GENE-040426-1321	Q6PFT8
A_15_P104084|100000559	0.00052018	2.44534	up	Vitamin K epoxide reductase complex, subunit 1-like 1	ENSDART00000129427	100000559	XM_001336424	vkorc1	ZDB-GENE-030131-2286	E7F6X2
A_15_P119113|436834	0.00401744	2.45012	up	Chloride intracellular channel 2	ENSDART00000019396	436834	NM_001002561	clic2	ZDB-GENE-040718-299	F1QTI1
A_15_P195136|767729	0.000146332	2.45095	up	Dynein, cytoplasmic 1, intermediate chain 2a	ENSDART00000007756	767729	NM_001076667	dync1i2a	ZDB-GENE-060929-1086	E7F6H7
A_15_P274706,A_15_P161666|790934	0.0092787	2.45193	up	Mitogen-activated protein kinase-activated protein kinase 3	ENSDART00000123915	790934	NM_001080079	mapkapk3	ZDB-GENE-061215-124	F1QB62
A_15_P150181|431733	0.0037733	2.45285	up	Tetraspanin 9b	ENSDART00000067190	431733	NM_001002186	tspan9b	ZDB-GENE-040704-25	Q6GMK6
A_15_P159176|100330941	0.00206803	2.45735	up	Interleukin-1 receptor-associated kinase 3	ENSDART00000067131	100330941	XM_003198259	irak3	ZDB-GENE-060503-710	B0UYS2
A_15_P344095	0.00367441	2.45872	up	Hydroxysteroid (17-beta) dehydrogenase 12	ENSDART00000098842	322626	NM_199613	hsd17b12	ZDB-GENE-030131-1346	Q6QA33
A_15_P136856	9.07566e-05	2.4601	up	Ras association (RalGDS/AF-6) domain family (N-terminal) member 7	ENSDART00000112330	564485	XM_687819	rassf7a	ZDB-GENE-091013-3	E7FFL4
A_15_P136416|558687	0.00680792	2.4618	up	cation/H+ exchanger protein 2	ENSDART00000017043	558687	XM_681933	cax2	ZDB-GENE-100825-2	E7FCM1
A_15_P201276|553465	0.00578931	2.46306	up	Salt-inducible kinase 1	ENSDART00000083033	553465	NM_001126383	sik1	ZDB-GENE-030131-9446	B0S6K0
A_15_P110674	7.72905e-05	2.46333	up	SPARC related modular calcium binding 2	ENSDART00000126850	266988	XM_002664217	smoc2	ZDB-GENE-021031-5	G9LQV9
A_15_P204076|569112	0.00238053	2.47092	up	Phosphodiesterase 11a-like	ENSDART00000133403	569112	XM_692475	pde11a	ZDB-GENE-031118-106	F1QJD6
A_15_P174976,A_15_P256792|100009655	0.00316042	2.47596	up	Ets variant 7	ENSDART00000122240	100009655	NM_001083024	etv7	ZDB-GENE-070209-53	F1QN70
A_15_P207546|767670	0.00904936	2.47598	up	Vacuolar protein sorting 4 homolog A (S. cerevisiae)	ENSDART00000042678	767670	NM_001076609	vps4a	ZDB-GENE-060929-388	F1RCE4
A_15_P113578|445178	6.11024e-06	2.48129	up	Alanyl-tRNA synthetase domain containing 1	ENSDART00000002583	445178	NM_001003572	aarsd1	ZDB-GENE-040801-91	F1QPA7
A_15_P107668	0.000260967	2.48305	up	B-cell receptor-associated protein 29	ENSDART00000007638	554151	NM_001024220	bcap29	ZDB-GENE-050522-468	Q5RIX5
A_15_P116476|386808	0.00505987	2.48605	up	Anterior pharynx defective 1 homolog B (C. elegans)	ENSDART00000008096	386808	NM_200115	aph1b	ZDB-GENE-031118-31	Q8JHE9
A_15_P109979|393342	0.00181671	2.48649	up	CD53 molecule	ENSDART00000098571	393342	NM_200371	cd53	ZDB-GENE-040426-1349	Q7T376
A_15_P148331|30689	0.00754667	2.48677	up	Eph receptor A2	ENSDART00000025428	30689	NM_131415	epha2	ZDB-GENE-990415-63	F1QSD6
A_15_P117758|407086	0.00280628	2.48882	up	Jun B proto-oncogene a	ENSDART00000122628	407086	NM_213556	junba	ZDB-GENE-040426-2172	C5IG46
A_15_P420265,A_15_P164766|571588	0.000280802	2.49013	up	Tec protein tyrosine kinase	ENSDART00000123196	571588	NM_001114743	tec	ZDB-GENE-030131-7499	H9GYF2
A_15_P520512	0.00607793	2.49134	up	Phosphodiesterase 8B	ENSDART00000134519	571011	XM_001920397	pde8b	ZDB-GENE-091117-3	F1QXX7
A_15_P184356,A_15_P184351|794170	0.00558375	2.49499	up	Sex comb on midleg-like 4 (Drosophila)	ENSDART00000009691	794170	XM_001332397	scml4	ZDB-GENE-041210-338	E7EZ04
A_15_P187451,A_15_P222851|566780	0.000746849	2.49716	up	Family with sequence similarity 83, member G	ENSDART00000103592	566780	XM_690066	fam83g	ZDB-GENE-061009-34	A2BHI0
A_15_P110620|569196	0.00086755	2.49802	up	Attractin-like 1b	ENSDART00000042514	569196	XM_692563	atrnl1b	ZDB-GENE-030131-8092	E7F6C7
A_15_P117204|337172	0.00112934	2.49971	up	Carboxypeptidase N, polypeptide 1	ENSDART00000124439	337172	NM_212770	cpn1	ZDB-GENE-030131-9116	A8WGN2
A_15_P321171	0.000148656	2.50174	up	Voltage-dependent anion-selective channel protein 3-like	ENSDART00000031121	393186	NM_200217	VDAC3	ZDB-GENE-040426-954	Q7ZV39
A_15_P143606	0.00860671	2.50625	up	major histocompatibility complex class I ZFA	ENSDART00000105021	556263	XM_003197994	mhc1zfa	ZDB-GENE-130206-9	F1Q8P0
A_15_P195323	0.00600784	2.5074	up	Tripartite motif-containing protein 39-like	ENSDART00000092911	100334710	XM_002665470	trim39	ZDB-GENE-070705-378	A5WUZ1
A_15_P145596|553757	0.00496345	2.50789	up	Protein phosphatase, Mg2+/Mn2+ dependent, 1F	ENSDART00000051666	553757	NM_001018155	ppm1f	ZDB-GENE-051128-2	A2BE49
A_15_P544207	0.000164754	2.51086	up	Apoptosis-associated tyrosine kinase a	ENSDART00000149914	100004850	XM_001344016	aatka	ZDB-GENE-100812-4	F8W5R9
A_15_P509687	0.00309603	2.51353	up	ADP-ribosylation factor 3a	ENSDART00000103639	445047	NM_001003441	arf3a	ZDB-GENE-040801-176	Q6DHP3
A_15_P112422|445212	0.00185073	2.5165	up	Family with sequence similarity 49, member A	ENSDART00000052124	445212	NM_001003606	fam49a	ZDB-GENE-040801-125	Q6DC29
A_15_P202846|768248	0.00424269	2.51962	up	Fas (TNF receptor superfamily, member 6)	ENSDART00000079563	768248	XM_685355	fas	ZDB-GENE-061019-2	F1QG24
A_15_P137571|768290	0.00371171	2.5223	up	Translational machinery associated 7 homolog (S. cerevisiae)	ENSDART00000106141	768290	NM_001159834	tma7	ZDB-GENE-061027-176	Q05AK9
A_15_P248971	0.00582605	2.52417	up	protein phosphatase, Mg2+/Mn2+ dependent, 1J	ENSDART00000110938	556950	XM_679889	ppm1j	ZDB-GENE-091230-9	E7FA72
A_15_P169676|497648	2.09114e-06	2.52922	up	Discs, large homolog 1 (Drosophila)	ENSDART00000043795	497648	NM_001012388	dlg1l	ZDB-GENE-050222-3	Q5PYH5
A_15_P153576|557185	1.66699e-05	2.53532	up	Solute carrier family 25, member 35	ENSDART00000022298	557185	NM_001099447	slc25a35	ZDB-GENE-060526-142	A3KPP4
A_15_P291481,A_15_P195271|692298	8.91869e-05	2.53908	up	FinTRIM family, member 14	ENSDART00000098284	692298	NM_001045270	ftr14	ZDB-GENE-060512-201	F1QHA1
A_15_P164841	0.000747486	2.54014	up	Hephaestin-like 1	ENSDART00000127712	561607	NM_001105110	hephl1	ZDB-GENE-070801-4	E7EXM0
A_15_P203651	0.00265518	2.54035	up	Plectin	ENSDART00000014024	567310	XM_003200128	plec	ZDB-GENE-100917-2	E7F4T0
A_15_P116000|553433	0.000112414	2.54337	up	Phosphatidylserine decarboxylase	ENSDART00000130320	553433	NM_001079702	pisd	ZDB-GENE-061215-46	A5PMH7
A_15_P119070|564517	0.00048563	2.54595	up	GRB2-associated binding protein 2-like	ENSDART00000113515	564517	XM_687843	gab2	ZDB-GENE-130530-756	E7F573
A_15_P196936	0.00109483	2.54805	up	Translocase of inner mitochondrial membrane 23 homolog (yeast)	ENSDART00000105523	100535463	NM_001105598	timm23	ZDB-GENE-020419-17	A8E5K9
A_15_P520362	0.00412575	2.5493	up	Cat eye syndrome chromosome region, candidate 5	ENSDART00000043582	100137610	NM_001114747	cecr5	ZDB-GENE-080220-59	F1R0A3
A_15_P204931|692065	9.82397e-06	2.54968	up	Fibroblast growth factor 16	ENSDART00000061928	692065	NM_001040407	fgf16	ZDB-GENE-060427-3	Q2HXK8
A_15_P103068|321756	0.00429913	2.55245	up	TGFB-induced factor homeobox 1	ENSDART00000082434	321756	NM_199567	tgif1	ZDB-GENE-030131-475	Q803F0
A_15_P175296|550371	0.00182718	2.55377	up	Calcyphosine-like a	ENSDART00000057496	550371	NM_001017676	capsla	ZDB-GENE-030131-7291	F1Q8Q8
A_15_P192081	0.00510754	2.55557	up	Opsin 5	ENSDART00000133529	100034370		opn5	ZDB-GENE-040724-51	Q5TZG0
A_15_P513617	0.000761644	2.56424	up	Ahnak nucleoprotein	ENSDART00000088484	559276	XM_682604	ahnak	ZDB-GENE-030131-8719	F1QZ50
A_15_P120718|327572	0.000217999	2.56512	up	RasGEF domain family, member 1B a	ENSDART00000097880	327572	NM_199829	rasgef1ba	ZDB-GENE-030131-5783	H7BWW8
A_15_P497247|324426	0.00120209	2.56557	up	si:ch211-42i9.5	ENSDART00000143303	324426	EH495736	si:ch211-42i9.5	ZDB-GENE-030131-3146	-
A_15_P380835	0.00504976	2.56739	up	CD68 molecule	ENSDART00000077868	100000085	XM_002662803	cd68	ZDB-GENE-030131-1312	E7F3A5
A_15_P121476|557995	0.000392621	2.57049	up	Ring finger protein 19A, E3 ubiquitin protein ligase	ENSDART00000024193	557995	XM_681158	rnf19a	ZDB-GENE-030131-9414	E7F0K2
A_15_P162286|100073328	5.36534e-05	2.5708	up	Solute carrier family 38, member 3a	ENSDART00000103157	100073328	NM_001098765	slc38a3a	ZDB-GENE-070615-25	A5PLD2
A_15_P474635,A_15_P117905|560440	0.000513431	2.57467	up	Achaete-scute family bHLH transcription factor 1b	ENSDART00000126991	560440	XM_683840	ascl1b	ZDB-GENE-980526-174	E7F965
A_15_P583912	0.0061888	2.57545	up	Guanine nucleotide exchange factor DBS-like		100537877	XM_003199427			-
A_15_P147036|100334604	0.0076782	2.57637	up	Chemokine (C-X-C motif) ligand 11	ENSDART00000138213	100334604	XM_002662056	cxcl11	ZDB-GENE-060526-78	B0R191
A_15_P246631|100001239	0.00981817	2.57658	up	Interferon-induced protein with tetratricopeptide repeats 5-like	ENSDART00000129027	100001239	NM_001190464	ifit5	ZDB-GENE-120406-2	E7FCM5
A_15_P590847	0.00639937	2.57958	up	Collagen, type VI, alpha 3	ENSDART00000113176	556874	XM_002663369	col6a3	ZDB-GENE-070501-8	F1Q4X1
A_15_P142647|777653	0.00798894	2.58073	up	HHIP-like 1	ENSDART00000090447	100002738	XM_001337306	hhipl1	ZDB-GENE-090306-3	A4IG31
A_15_P171231|553565	0.00220849	2.58433	up	WW domain binding protein 2	ENSDART00000098932	553565	NM_001020544	wbp2	ZDB-GENE-050522-137	F1QJX3
A_15_P168936|550363	0.000100297	2.58956	up	Membrane-spanning 4-domains, subfamily A, member 17A.11	ENSDART00000021194	550363	NM_001017670	ms4a17a.11	ZDB-GENE-050417-157	A5WUU7
A_15_P147261,A_15_P488240|796425	0.00821968	2.58986	up	Caspase recruitment domain family, member 9	ENSDART00000097471	796425	NM_001110285	card9	ZDB-GENE-060531-94	A2CE85
A_15_P186742	0.000886763	2.59079	up	hm:zeh0619	ENSDART00000056046	321401	XM_002661030	hm:zeh0619	ZDB-GENE-030131-53	F1QP66
A_15_P529322,A_15_P119930|321421	0.00188084	2.59425	up	Transforming growth factor, beta-induced, 68kDa	ENSDART00000128463	321421	NM_182862	tgfbi	ZDB-GENE-030131-73	F1REW1
A_15_P240186	0.000546094	2.5951	up	NACHT, LRR and PYD domains-containing protein 3-like	ENSDART00000138372	561457	NC_007128	nlpc3	ZDB-GENE-050419-100	A3KQM5
A_15_P168131	0.00438039	2.59853	up	Novel protein similar to vertebrate PQ loop repeat containing 1 (PQLC1)	ENSDART00000138372	100003642	XM_001343106	pqlc1	ZDB-GENE-050419-100	A3KQM5
A_15_P447315	1.6741e-05	2.59894	up	SPRY domain containing 3	ENSDART00000109749	100005036	NM_001105694	spryd3	ZDB-GENE-070928-22	A7MBV6
A_15_P168696,A_15_P410835|492523	0.000681378	2.60226	up	Differentially expressed in FDCP 8 homolog (mouse)	ENSDART00000098504	492523	NM_001007395	def8	ZDB-GENE-041114-96	F1QFS1
A_15_P445060	0.00152583	2.61221	up	Transposon TX1 Uncharacterized 149 kDa protein-like		100538244	XR_117760	LOC100538244		-
A_15_P270761	0.00808367	2.61421	up	Abhydrolase domain containing 5a	ENSDART00000115181	566493	XM_003200133	abhd5a	ZDB-GENE-070615-1	E7FGX7
A_15_P194781|559813	0.00627562	2.61493	up	zgc:136763	ENSDART00000083189	559813	NM_001044906	zgc:136763	ZDB-GENE-060616-298	Q1ECW3
A_15_P175591|378477	0.00311152	2.61537	up	Ankyrin repeat domain 6b	ENSDART00000049063	378477	NM_194423	ankrd6b	ZDB-GENE-030916-4	F1RBU2
A_15_P100570|407651	0.00723812	2.61653	up	Prolactin receptor a	ENSDART00000128859	407651	NM_001128677	prlra	ZDB-GENE-080103-2	B3DI57
A_15_P135741,A_15_P178521|553256	0.00776967	2.61676	up	Solute carrier family 6 (neutral amino acid transporter), member 19 a	ENSDART00000025146	553256	NM_001098178	slc6a19a	ZDB-GENE-070620-2	Q1RLZ0
A_15_P148281,A_15_P549592|570575	0.00686292	2.62045	up	si:dkey-70p6.1	ENSDART00000147021	570575	NM_001045205	si:dkey-70p6.1	ZDB-GENE-040724-140	B0S7A1
A_15_P165341|553485	0.000162249	2.62125	up	Ribonuclease T2-like	ENSDART00000081290	553485	XM_688527	rnaset2l	ZDB-GENE-090819-2	F1R673
A_15_P546377|792999	0.00536578	2.62192	up	Chromosome 1 open reading frame 115	ENSDART00000145639	792999	XM_001332617	C23H1orf115	ZDB-GENE-030131-9862	E9QBF6
A_15_P107719	6.85032e-05	2.62344	up	Ribosomal protein S24	ENSDART00000147729	394194	NM_001012316	rps24	ZDB-GENE-040109-5	B7ZD32
A_15_P181891|100006039	0.000569702	2.62639	up	Zinc finger protein 687b	ENSDART00000132336	100006039	XM_001340700	znf687b	ZDB-GENE-041111-214	Q1L8S9
A_15_P102109	0.0010265	2.62844	up	Chemokine (C-C motif) ligand 25b	ENSDART00000104405	795788	NM_001200035	ccl25b	ZDB-GENE-110222-2	F1QBE9
A_15_P165131	0.00741424	2.62993	up	Integrin, alpha E, tandem duplicate 2	ENSDART00000080523	100536705	XM_003200028	itgae.2	ZDB-GENE-130530-671	E7F925
A_15_P142276,A_15_P237776|562318	0.0069285	2.63006	up	Taste receptor, type 1, member 3	ENSDART00000021369	562318	NM_001039628	tas1r3	ZDB-GENE-070917-3	F1RDS4
A_15_P202476	8.61372e-05	2.63032	up	Structural maintenance of chromosomes 6	ENSDART00000123503	797304	XM_001337740	smc6	ZDB-GENE-110303-1	E7F8G9
A_15_P185436|559806	0.00171875	2.63121	up	5-hydroxytryptamine receptor 2A-like	ENSDART00000150982	559806	XM_683178	htr2a	ZDB-GENE-120215-60	I3ISY4
A_15_P184636	0.00155697	2.63526	up	Centrosomal protein 85kDa-like	ENSDART00000061141	555436	XM_677936	cep85l	ZDB-GENE-041014-309	F1QW15
A_15_P118804|557738	0.00122163	2.64587	up	Cyclin Y	ENSDART00000093256	557738	XM_678927	ccny	ZDB-GENE-091117-45	E7F3H3
A_15_P152816|447912	0.00284214	2.647	up	Vac14 homolog (S. cerevisiae)	ENSDART00000009767	447912	NM_001004650	vac14	ZDB-GENE-040912-82	Q66L58
A_15_P212701,A_15_P337130|100124617	0.00160113	2.65269	up	ATP-binding cassette, sub-family A (ABC1), member 2	ENSDART00000141554	100124617	BC150231	abca2	ZDB-GENE-050517-1	A2BI69
A_15_P196746|565295	3.17832e-07	2.65436	up	LAG1 longevity assurance homolog 2-like	ENSDART00000081980	565295	XM_688576	cers2	ZDB-GENE-110408-40	E7F9X7
A_15_P477630|568355	0.00114292	2.66407	up	C-type lectin domain family 11, member A	ENSDART00000108496	568355	XM_691681	clec11a	ZDB-GENE-130530-861	E7EY07
A_15_P413735	0.0060236	2.66471	up	si:ch211-166a6.5	ENSDART00000141915	100000230	XM_003199043	si:ch211-166a6.5	ZDB-GENE-030131-9913	F1Q5H2
A_15_P319451,A_15_P162581,A_15_P116058|792196	0.00102491	2.67171	up	Deoxyribonuclease I-like 3	ENSDART00000123865	792196	NM_213153	dnase1l3	ZDB-GENE-040426-2170	F1QBE2
A_15_P200226,A_15_P308356|567966	0.00361701	2.67449	up	Kelch-like 2, Mayven (Drosophila)	ENSDART00000088545	567966	XM_691277	klhl2	ZDB-GENE-090312-193	E9QC48
A_15_P133541,A_15_P153426|338155	0.00260361	2.6766	up	HSPA (heat shock 70kDa) binding protein, cytoplasmic cochaperone 1	ENSDART00000010040	338155	NM_200075	hspbp1	ZDB-GENE-030219-55	F1RCN7
A_15_P112613|324510	0.00323184	2.6809	up	Glucosaminyl (N-acetyl) transferase 4, core 2, a	ENSDART00000050988	324510	NM_201583	gcnt4a	ZDB-GENE-030131-3231	Q71SG7
A_15_P102600|554125	0.000479013	2.68776	up	NADH dehydrogenase (ubiquinone) 1 alpha subcomplex, 2, 8kDa	ENSDART00000028960	554125	NM_001024420	ndufa2	ZDB-GENE-050522-377	Q4VBI5
A_15_P411575|792472	0.0073444	2.69584	up	Complement factor B	ENSDART00000100784	792472	NM_001083858	cfb	ZDB-GENE-030131-2319	F1QFT0
A_15_P179516	0.00508301	2.70355	up	Haptoglobin	ENSDART00000149010	566096	XM_003199146	hp	ZDB-GENE-030131-1259	F8W5P2
A_15_P208571,A_15_P363515|503765	1.69138e-05	2.70917	up	Chromosome 9 open reading frame 41	ENSDART00000046382	503765	NM_001013343	c9orf41	ZDB-GENE-050306-48	F1R3E3
A_15_P488995|799552	0.0091694	2.71289	up	LOC799552	ENSDART00000113196	799552	NM_001135136	LOC799552	ZDB-GENE-131121-645	B5DE32
A_15_P275176	0.00185154	2.71874	up	UDP-N-acetyl-alpha-D-galactosamine:polypeptide N-acetylgalactosaminyltransferase 6 (GalNAc-T6)	ENSDARG00000014386	406477	NM_213196	galnt6	ZDB-GENE-040426-2272	Q6NX01
A_15_P321251	0.00446354	2.72412	up	Transforming, acidic coiled-coil containing protein 3	ENSDART00000002750	321283	NM_212581	tacc3	ZDB-GENE-050522-327	B8A575
A_15_P164091|568910	0.00193472	2.72707	up	Poly (ADP-ribose) polymerase family, member 8	ENSDART00000083467	568910	NM_001077175	parp8	ZDB-GENE-060929-432	Q08CN1
A_15_P109074|497183	0.00013966	2.73509	up	Glyoxylate reductase/hydroxypyruvate reductase a	ENSDART00000098640	497183	NM_001020525	grhpra	ZDB-GENE-040724-230	Q7SZY8
A_15_P181336	0.000301867	2.73574	up	AF4/FMR2 family, member 4	ENSDART00000042840	556421	XM_679235	aff4	ZDB-GENE-100910-5	F1RDC9
A_15_P120121	0.00119828	2.7363	up	WD repeat domain 37	ENSDART00000134598	558075	NM_001168264	wdr37	ZDB-GENE-030131-8101	E7FEE4
A_15_P420325	0.00341736	2.739	up	CD99 molecule	ENSDART00000136383	559896	NM_001079980	cd99	ZDB-GENE-061103-391	A0JMK7
A_15_P597722,A_15_P195346|553686	0.00206355	2.75005	up	Thyrotrophic embryonic factor b	ENSDART00000122388	553686	NM_001020661	tefb	ZDB-GENE-050522-224	F1QEE6
A_15_P104238|336746	0.00214817	2.75387	up	Napsin A aspartic peptidase	ENSDART00000025724	336746	NM_200031	napsa	ZDB-GENE-030131-8690	F1QDA2
A_15_P364310	2.47151e-05	2.7551	up	Tripartite motif containing 16-like	ENSDART00000134527	100005871	XM_001344761	trim16l	ZDB-GENE-090312-35	F1R0A0
A_15_P155216,A_15_P149006|394147	0.000201131	2.75571	up	Solute carrier family 25 (mitochondrial carrier; dicarboxylate transporter), member 10	ENSDART00000037576	394147	NM_201172	slc25a10	ZDB-GENE-040426-1095	E7F238
A_15_P186631	0.0026697	2.75807	up	Extended synaptotagmin-like protein 1	ENSDART00000014819	100536582	XM_003198838	esyt1	ZDB-GENE-040724-209	F1QVP9
A_15_P151486,A_15_P155761|553313	0.00557057	2.76869	up	Zinc finger protein DZIP1L	ENSDART00000085496	553313	NM_001037227	dzip1l	ZDB-GENE-051113-196	F1Q6S2
A_15_P262711	0.00911263	2.77197	up	Myomegalin		100333916	XM_002660998	LOC100333916		-
A_15_P602142	0.000125669	2.77763	up	Protein geranylgeranyltransferase type I, beta subunit	ENSDART00000151191	570808	NM_001030255	pggt1b	ZDB-GENE-050913-85	F1R2A6
A_15_P202951|100001838	0.00687751	2.77898	up	Solute carrier family 22 (organic anion transporter), member 7b	ENSDART00000122190	100001838	XM_001337307	slc22a7b	ZDB-GENE-040426-1311	E7FED9
A_15_P197716|567864	1.97634e-07	2.78008	up	Zinc finger, FYVE domain containing 26-like	ENSDART00000140543	567864	XM_003199733	zfyve26	ZDB-GENE-030131-3286	B8A538; F6NK88
A_15_P243336|799142	0.0095188	2.78166	up	Transmembrane protein 186	ENSDART00000112826	799142	NM_001135984	tmem186	ZDB-GENE-081022-122	B3DI94
A_15_P138701	0.00326716	2.79447	up	Mast cell protease 1-like	ENSDART00000136576	100034628	XM_003201051	cma1	ZDB-GENE-060503-270	Q1LUL0
A_15_P117817|553005	0.00414546	2.79664	up	LOC100330166		100330166	XM_002662157	LOC100330166		-
A_15_P137696|568716	0.00160289	2.8011	up	NACHT, LRR and PYD domains-containing protein 8-like		568902	XM_692263	nlrp8	ZDB-GENE-060503-758	E7F3L5
A_15_P113905	0.00768625	2.80294	up	Decorin	ENSDART00000013085	64698	NM_131697	dcn	ZDB-GENE-010102-1	Q5RI45
A_15_P264201|567310	3.65252e-06	2.80322	up	Plectin-like	ENSDART00000144558	567310	XM_003200128	plec	ZDB-GENE-100917-2	E9QCV2
A_15_P108723,A_15_P211486,A_15_P109638|30654	0.00270929	2.8119	up	Glycogen synthase kinase 3 beta	ENSDART00000018228	30654	NM_131381	gsk3b	ZDB-GENE-990714-4	Q9YH60
A_15_P107745	0.00149704	2.81211	up	Protocadherin gamma subfamily C, 4	ENSDART00000081912			pcdhgc4		E7FAK6
A_15_P140996,A_15_P133326,A_15_P111746|405780	0.00135762	2.81322	up	Rho family GTPase 1	ENSDART00000121594	405780	NM_212854	rnd1	ZDB-GENE-040630-6	Q6TEM4
A_15_P134846|321872	0.00397003	2.81375	up	Serine/arginine-rich splicing factor 4	ENSDART00000125200	321872	NM_199574	srsf4	ZDB-GENE-030131-591	Q802Y1
A_15_P496817,A_15_P112027|393386	8.70233e-05	2.82189	up	Cytochrome b-245, beta polypeptide	ENSDART00000069132	393386	NM_200414	cybb	ZDB-GENE-040426-1380	F1QV52
A_15_P197816|100003745	0.0032263	2.82524	up	Sphingosine-1-phosphate phosphatase 1	ENSDART00000085421	100003745	XM_001343183	sgpp1	ZDB-GENE-090319-2	B8A4L7
A_15_P116667|793671	0.00387373	2.83247	up	Chondroitin sulfate N-acetylgalactosaminyltransferase 1-like	ENSDART00000059322	793671	XM_001333443	csgalnact1	ZDB-GENE-121129-1	E7F6G2
A_15_P103282|387528	0.00184501	2.84294	up	Four and a half LIM domains 1b	ENSDART00000079187	387528	NM_199217	fhl1b	ZDB-GENE-031219-1	F1Q7A2
A_15_P488460|795709	0.00436213	2.85066	up	Membrane bound O-acyltransferase domain containing 4	ENSDART00000073895	795709	NM_001122944	mboat4	ZDB-GENE-090421-3	F1QY18
A_15_P285126,A_15_P519707,A_15_P109645,A_15_P305941,A_15_P450730|556596	0.00194239	2.85219	up	Prominin 2	ENSDART00000101633	556596	XM_679435	prom2	ZDB-GENE-080723-16	F1Q8X9
A_15_P527157	0.0094576	2.85604	up	OTU domain containing 7B	ENSDART00000128840	777637	NM_001077744	otud7b	ZDB-GENE-060616-1	F1QFI8
A_15_P157851|564234	8.35195e-05	2.85689	up	Ephrin-B2/3-like	ENSDART00000079514	564234	XM_687578	efnb2/3	ZDB-GENE-100316-1	E7FG26
A_15_P163571|550502	0.000532413	2.85705	up	Adenylosuccinate synthase	ENSDART00000018155	550502	NM_001017804	adss	ZDB-GENE-050417-337	Q568F6
A_15_P130646,A_15_P157451,A_15_P175731|334526	0.00264567	2.87263	up	Muscle, skeletal, receptor tyrosine kinase	ENSDART00000038772	334526	NM_001004503///NM_199908	musk	ZDB-GENE-030131-6458	E9QIU6
A_15_P205686|100009643	0.000261712	2.8842	up	Membrane-spanning 4-domains, subfamily A, member 17A.6	ENSDART00000075602	100009643	NM_001083012	ms4a17a.6	ZDB-GENE-070209-265	F1QPR7
A_15_P166511|100001636	0.00165304	2.88716	up	dopamine receptor D6b	ENSDART00000059735	100001636	XM_001341556	drd6b	ZDB-GENE-121214-145	F1QPK9
A_15_P459090	0.0062744	2.89203	up	Mitogen-activated protein kinase 8 interacting protein	ENSDART00000125253	100537717	XM_003201385	mapk8ip1	ZDB-GENE-101025-1	E7FDH0
A_15_P179551|100126139	0.00134881	2.89686	up	Kruppel-like factor 12b	ENSDART00000146115	100126139	NM_001109865	klf12b	ZDB-GENE-071004-22	F1Q9L0
A_15_P117624|445498	0.00325359	2.90127	up	RAB4B, member RAS oncogene family	ENSDART00000008273	445498	NM_001004002	rab4b	ZDB-GENE-040822-15	G1K2H7
A_15_P103472|393549	0.00114388	2.90861	up	N-acylsphingosine amidohydrolase (acid ceramidase) 1b	ENSDART00000040434	393549	NM_200577	asah1b	ZDB-GENE-040426-1512	Q6PH71
A_15_P321866|497333	0.000646462	2.91178	up	LOC100148757	ENSDART00000154554	100148757	XM_003200332	LOC100148757	ZDB-GENE-050208-49	-
A_15_P463975	8.57198e-05	2.92975	up	Engulfment and cell motility 3	ENSDART00000061738	553310	XM_003201431	elmo3	ZDB-GENE-050309-39	F1QSV8
A_15_P107129|100333057	0.00969575	2.9344	up	Tumor susceptibility gene 101	ENSDART00000011456	100333057	XM_002662878	tsg101	ZDB-GENE-030217-1	E7F4Y8
A_15_P152036,A_15_P212851|557392	0.00376184	2.93672	up	Tripartite motif containing 35-24	ENSDART00000057459	557392	NM_001044711///BC115263	trim35-24	ZDB-GENE-060421-8366	Q1MT09
A_15_P259346	5.65934e-05	2.94368	up	Ets variant 7	ENSDART00000100501	100009655	NM_001083024	etv7	ZDB-GENE-070209-53	E7F5K8
A_15_P169431,A_15_P136316,A_15_P224896|431765	0.000637454	2.94897	up	Nuclear factor, interleukin 3 regulated, member 6	ENSDART00000127604	431765	NM_001002218	nfil3-6	ZDB-GENE-040704-63	F1QIC1
A_15_P466390	0.000362917	2.94989	up	Ral GTPase activating protein, alpha subunit 2 (catalytic)	ENSDART00000084745	568210	XM_001920473.2	ralgapa2	ZDB-GENE-131122-56	E7EYV1
A_15_P291046,A_15_P152421|100073331	0.0037622	3.01278	up	Baculoviral IAP repeat containing 7	ENSDART00000080894	100073331	NM_001098768	birc7	ZDB-GENE-070615-35	F1RBT9
A_15_P149026|555950	0.000596475	3.02002	up	Moloney leukemia virus 10, homolog, b.2	ENSDART00000078491	555950	NM_001044340	mov10b.2	ZDB-GENE-060526-371	Q1LXK5
A_15_P412705|100004339	0.00613535	3.02364	up	zgc:194629		100004339	XR_117942	zgc:194629	ZDB-GENE-081022-133	-
A_15_P136341	9.78475e-06	3.02946	up	Engulfment and cell motility 3	ENSDART00000061738	553310	XM_003201431	elmo3	ZDB-GENE-050309-39	F1QSV8
A_15_P202861,A_15_P177166|795096	0.00737829	3.03155	up	Interferon-induced protein with tetratricopeptide repeats 16	ENSDART00000079559	795096	XM_001333771	ifit16	ZDB-GENE-131120-86	F1QG25
A_15_P142446|100034546	0.00489693	3.0339	up	Transmembrane protein 168a	ENSDART00000099464	100034546	NM_001083086	tmem168a	ZDB-GENE-050419-97	Q1LUD1
A_15_P115287|327415	6.59702e-05	3.04733	up	Potassium voltage-gated channel, Shal-related subfamily, member 3	ENSDART00000078533	327415	NM_199802	kcnd3	ZDB-GENE-030131-5626	Q7ZW36
A_15_P410115|100007635	0.00201492	3.04791	up	Calcium-binding protein 8-like	ENSDART00000141149	100007635	XM_001343005	cabp8	ZDB-GENE-091204-251	E7F7D9
A_15_P433410|571915	0.00398921	3.05185	up	si:dkey-9i23.16	ENSDART00000141145	571915	NM_001145611	si:dkey-9i23.16	ZDB-GENE-090313-362	B8A643
A_15_P198571	0.00545836	3.06379	up	Kelch-like 40a	ENSDART00000057022	553257	NM_001128682	klhl40a	ZDB-GENE-050916-1	B8JL77
A_15_P179946|567771	0.00101172	3.08634	up	Collagen, type VI, alpha 2	ENSDART00000087597	567771	XM_691072	col6a2	ZDB-GENE-070501-7	E7FCV8
A_15_P110099|100151163	0.00377766	3.08706	up	ER lipid raft associated 2	ENSDART00000098015	100151163	NM_001128415	erlin2	ZDB-GENE-090505-4	A3QK16
A_15_P116483,A_15_P109018|492802	9.56062e-05	3.08806	up	Ras homolog family member Ua	ENSDART00000129088	492802	NM_001007443	rhoua	ZDB-GENE-040618-3	Q5U3T8
A_15_P120756|57926	0.000106248	3.10577	up	G-protein coupled receptor 173	ENSDART00000063005	57926	NM_131498	gpr173	ZDB-GENE-000710-1	B0S582
A_15_P107332,A_15_P198426|793942	0.0014441	3.15371	up	Ras-like without CAAX 1	ENSDART00000100422	793942	NM_001128781	rit1	ZDB-GENE-070912-329	B3DJU3
A_15_P180346	0.0064432	3.15995	up	Programmed cell death 1 ligand 1	ENSDART00000082395	100536137	XM_003200807	pdcd1lg1	ZDB-GENE-081104-192	B8A5Z7
A_15_P105837|393284	0.00667307	3.16111	up	Platelet-derived growth factor receptor-like	ENSDART00000007022	393284	NM_200314	pdgfrl	ZDB-GENE-040426-901	F1QHI8
A_15_P183656|100004081	0.00012934	3.1801	up	zgc:194189	ENSDART00000020616	100004081	NM_001128810	zgc:194189	ZDB-GENE-081022-71	B3DHP4
A_15_P119949|404211	0.00445104	3.18382	up	Phosphoinositide-3-kinase, regulatory subunit 2 (beta)	ENSDART00000056822	404211	NM_212822	pik3r2	ZDB-GENE-040309-1	B3DHG9
A_15_P311301	0.000773056	3.187	up	Family with sequence similarity 49, member A	ENSDART00000052124	445212	NM_001003606	fam49a	ZDB-GENE-040801-125	Q6DC29
A_15_P109982	0.000208916	3.20387	up	Pleckstrin homology domain containing, family O member 1	ENSDART00000114266	562940	XM_686306	plekho1	ZDB-GENE-100609-2	E9QIX7
A_15_P201494,A_15_P586547,A_15_P205296|791754	0.000133854	3.20797	up	Poly (ADP-ribose) polymerase family, member 14	ENSDART00000101676	791754	NM_001114447	parp14	ZDB-GENE-070424-157	F1Q838
A_15_P120249,A_15_P110307|492758	0.00362614	3.21487	up	Fibroblast growth factor 13a	ENSDART00000052949	492758	NM_001007399	fgf13a	ZDB-GENE-041114-101	Q5U3Q2
A_15_P108660|550242	0.0020866	3.21618	up	NAD kinase a	ENSDART00000111254	550242	NM_001017580	nadka	ZDB-GENE-050417-39	B0UXU3
A_15_P101107,A_15_P183091|393809	0.00350111	3.23623	up	CAP, adenylate cyclase-associated protein, 2 (yeast)	ENSDART00000067535	393809	NM_200836	cap2	ZDB-GENE-040426-1758	F1R0A6
A_15_P181673	0.00206999	3.24337	up	Bloodthirsty-related gene family, member 27	ENSDART00000132370	100137104	XM_002665468	btr27	ZDB-GENE-080212-7	A5WUZ3
A_15_P535707	0.0044066	3.24941	up	Nuclear receptor subfamily 2, group F, member 5	ENSDART00000040769	30427	NM_131186	nr2f5	ZDB-GENE-990415-253	B3DI15
A_15_P182906|566074	3.08322e-05	3.25428	up	si:ch211-199g17.2	ENSDART00000138404	566074	XM_701276	si:ch211-199g17.2	ZDB-GENE-060503-396	I3ISP6
A_15_P133651,A_15_P262476,A_15_P282976,A_15_P200796,A_15_P528222,A_15_P421555|571950	0.00743049	3.29635	up	si:ch211-14c7.2	ENSDART00000141278	571950	XM_695597	si:ch211-14c7.2	ZDB-GENE-060503-856	Q1L8A3
A_15_P262221	0.000247139	3.3029	up	Calsyntenin 1	ENSDART00000129248	777737	NM_001077784	clstn1	ZDB-GENE-040426-1064	E7EYL3
A_15_P459395	0.00657271	3.3148	up	Solute carrier family 6 (neurotransmitter transporter, glycine), member 9	ENSDART00000077462	494490	NM_001030073	slc6a9	ZDB-GENE-050105-3	Q4FIV6
A_15_P190511	0.00776366	3.32225	up	Leukotriene C4 synthase	ENSDART00000090711	100535432	XM_003199867	ltc4s	ZDB-GENE-110411-32	E7F8E5
A_15_P187281|565113	0.00201486	3.32888	up	C1q and tumor necrosis factor related protein 6a	ENSDART00000055440	565113	XM_688410	c1qtnf6a	ZDB-GENE-080108-3	F1RBK5
A_15_P570282,A_15_P142086|767709	0.000239097	3.33871	up	XIAP associated factor 1	ENSDART00000099885	767709	NM_001076647	xaf1	ZDB-GENE-060929-840	E9QBT1
A_15_P142586|58094	0.000209967	3.34065	up	Death-associated protein	ENSDART00000126215	58094	NM_131573	dap	ZDB-GENE-000511-4	F1QEQ3
A_15_P102382|406713	9.72963e-05	3.34398	up	Lipase, gastric	ENSDART00000020541	406713	NM_213404	lipf	ZDB-GENE-040426-2737	A8WGN9
A_15_P113400|266798	0.000604782	3.34473	up	Adaptor-related protein complex 3, mu 1 subunit	ENSDART00000039640	266798	NM_201292	ap3m1	ZDB-GENE-021015-2	Q6TLF9
A_15_P278841	0.000188485	3.35744	up	Protein phosphatase 2, regulatory subunit B'', alpha	ENSDART00000139080	565849	XM_689111	ppp2r3a	ZDB-GENE-070912-646	B0S5Q1
A_15_P181911	0.00243947	3.36311	up	Nuclear GTPase, germinal center associated	ENSDART00000104699	497432	XM_003200545	nuggc	ZDB-GENE-050208-148	F1QB41
A_15_P136251|796776	0.00134023	3.39661	up	si:ch1073-385f13.3	ENSDART00000104720	101886651	XM_005174215	si:ch1073-385f13.3	ZDB-GENE-131127-357	E7FAN2
A_15_P120580,A_15_P139771|556440	0.000112946	3.40595	up	Butyrophilin-like 8-like	ENSDART00000062619	556440	NM_001083824	btnl8	ZDB-GENE-030131-4680	F1QD67
A_15_P207206|566647	0.00368947	3.4113	up	Connexin 32.2	ENSDART00000122580	566647	NM_001030210	cx32.2	ZDB-GENE-050303-1	B3DHP8
A_15_P211396,A_15_P149996|562412	0.000309348	3.41687	up	Arylsulfatase family, member K	ENSDART00000083317	562412	NM_001077157	arsk	ZDB-GENE-060929-332	F1QJV4
A_15_P501617|100331045	0.0068491	3.42089	up	LOC100331045	ENSDART00000078237	100331045	XM_002664058	LOC100331045		F1R2R9
A_15_P188946	0.00278056	3.42235	up	Solute carrier family 2 (Facilitated glucose transporter), member 6	ENSDART00000081657	560602	XM_684000	slc2a6	ZDB-GENE-081104-301	B0UXQ2
A_15_P135406|100330314	1.41444e-05	3.42644	up	Usher syndrome 1Ga (autosomal recessive)	ENSDART00000023265	100330314	XM_002661269	ush1ga	ZDB-GENE-131120-173	E7F9U5
A_15_P107548,A_15_P365260|563201	0.000886334	3.42847	up	Phosphatidylinositol 4-kinase, catalytic, beta	ENSDART00000111796	563201	NM_001034977	pi4kb	ZDB-GENE-061013-96	Q49GP3
A_15_P210736	0.00345457	3.43745	up	Tumor necrosis factor receptor superfamily member 14-like	ENSDART00000135476	795858	XM_001336090	tnfrsf14		E9QBV7
A_15_P551432	0.00580122	3.48466	up	Ankyrin repeat domain 6b	ENSDART00000140650	378477	NM_194423	ankrd6b	ZDB-GENE-030916-4	Q5RIL5
A_15_P158601	3.83103e-05	3.49283	up	Toll-like receptor 8b	ENSDART00000114208	403136	XM_003199392	tlr8b	ZDB-GENE-040219-12	F1RET5
A_15_P438495	4.17676e-06	3.49534	up	FYN binding protein	ENSDART00000065674	796938	XM_001923558	fyb	ZDB-GENE-091204-85	F1R330
A_15_P297416	4.66544e-05	3.49911	up	Methylthioribose-1-phosphate isomerase homolog (S. cerevisiae)	ENSDART00000111671	100002302	NM_001111238	mri1	ZDB-GENE-080204-109	A9JRE2
A_15_P433820,A_15_P141096|563771	0.00124171	3.52882	up	Basic helix-loop-helix family, member e41	ENSDART00000061106	563771	NM_001039107	bhlhe41	ZDB-GENE-050419-146	Q2PGD2
A_15_P167011,A_15_P216246|100333882	2.87449e-05	3.52968	up	RING finger protein 213b	ENSDART00000003347	563001	XM_003199639	rnf213b	ZDB-GENE-110822-1	F1QS12
A_15_P149321|393775	0.00618005	3.53219	up	Clusterin	ENSDART00000101138	393775	NM_200802	clu	ZDB-GENE-040426-1774	E7F158
A_15_P118854|492757	0.00845996	3.54014	up	Parkin coregulated gene protein homolog	ENSDART00000144344	100534779	XM_003200356	pacrg	ZDB-GENE-041114-100	E7FDS1
A_15_P119912|437018	2.31336e-05	3.56311	up	Inositol(myo)-1(or 4)-monophosphatase 1	ENSDART00000010683	437018	NM_001002745	impa1	ZDB-GENE-040718-245	B0S5J8
A_15_P108359	0.000475675	3.56463	up	Caspase a	ENSDART00000034544	57933	NM_131505	caspa	ZDB-GENE-000616-3	Q9I9L7
A_15_P180541|100004739	0.00114674	3.56605	up	Cysteinyl leukotriene receptor 2	ENSDART00000101871	100004739	XM_001343932	cysltr2	ZDB-GENE-071016-1	F1Q6I7
A_15_P268001	0.00028773	3.58363	up	Syntaxin binding protein 4	ENSDART00000111615	567916	XM_002665210	stxbp4	ZDB-GENE-110420-5	E7F7G3
A_15_P140333|100034589	0.00582079	3.59984	up	si:ch211-51a19.5	ENSDART00000133887	100034589	XM_001919833	si:ch211-51a19.5	ZDB-GENE-041014-366	Q5TZ48
A_15_P119114,A_15_P133796,A_15_P580267|393655	9.4305e-06	3.60013	up	A kinase (PRKA) anchor protein 17A	ENSDART00000112327	393655	BC058319	akap17a	ZDB-GENE-040426-1460	H9GY22
A_15_P198956|100141334	0.00808597	3.60077	up	Retinol-binding protein 1, cellular	ENSDART00000056577	100141334	NM_001114899	rbp1	ZDB-GENE-070912-18	A9JR93
A_15_P211291	0.000121	3.60711	up	NAD-dependent malic enzyme, mitochondrial-like	ENSDART00000015482	100537927	XM_003198581	me2	ZDB-GENE-040801-147	A5PN55
A_15_P317261	0.000625705	3.61402	up	Tripartite motif containing 29	ENSDART00000154230		BC152614	trim29	ZDB-GENE-131122-80	-
A_15_P545297|558285	0.000158774	3.63567	up	Interferon alpha-inducible protein 27-like	ENSDART00000115354	558285	NM_001172636	ifi27	ZDB-GENE-090313-208	B8A487
A_15_P268531	0.00349169	3.64296	up	Phosphatidylinositol glycan anchor biosynthesis, class G	ENSDART00000055817	100538291	XM_003199835	pigg		E7FE54
A_15_P268006|100004911	0.00622757	3.65048	up	Transmembrane protein 100	ENSDART00000126568	100004911	XM_001339679	tmem100	ZDB-GENE-110420-4	E7FEE7
A_15_P237721|100001302	0.00116434	3.65096	up	Ubiquitin-like modifier activating enzyme 1	ENSDART00000087080	100001302	XM_001341290	uba1	ZDB-GENE-040426-2009	E7EYF3
A_15_P605042	0.000395924	3.6703	up	Chromosome 16 open reading frame 58	ENSDART00000083853	555936	NM_001110453	c16orf58	ZDB-GENE-070410-89	F1QSZ9
A_15_P163676|563803	0.000142308	3.71111	up	chemokine (C-C motif) receptor 12.3	ENSDART00000056246	563803	NM_001045027	ccr12.3	ZDB-GENE-060503-97	Q1LYI4
A_15_P170976	0.000292631	3.72214	up	zgc:136791	ENSDART00000144759	678565	XR_117592	zgc:136791	ZDB-GENE-060421-8264	Q1RLV6
A_15_P498447|567759	0.0055582	3.74561	up	Cubilin-like	ENSDART00000114609	567759	XM_691061	cdcp2	ZDB-GENE-070705-485	B0UYI2
A_15_P309491	4.11494e-05	3.75386	up	Tripartite motif containing 16		558375	XM_681577	trim16	ZDB-GENE-090512-6	F1QYM0
A_15_P370765	0.00126019	3.76732	up	Kelch-like 40a	ENSDART00000057022	553257	NM_001128682	kbtbd5	ZDB-GENE-050916-1	B8JL77
A_15_P145161	5.58419e-05	3.81414	up	Endonuclease domain containing 1	ENSDART00000082625	561636	XM_685049	endod1		F1QVX8
A_15_P309746	0.000728492	3.8596	up	caspase recruitment domain family, member 6	ENSDART00000156296	100001880	XM_001341759	card6	ZDB-GENE-131121-181	-
A_15_P162811|677753	0.000355763	3.89358	up	ORM1-like 2 (S. cerevisiae)	ENSDART00000080826	677753	NM_001040048	ormdl2	ZDB-GENE-060331-113	Q24JV2
A_15_P111826|337572	0.000539713	3.90791	up	Cathepsin S, b.2	ENSDART00000034102	337572	NM_001017661	ctssb.2	ZDB-GENE-050626-55	A2BF64
A_15_P156241	0.00506445	3.94946	up	solute carrier family 2 (facilitated glucose transporter), member 13	ENSDART00000122593	101882338	XM_005173456	slc2a13	ZDB-GENE-111027-21	E7F9E1
A_15_P227611	0.00206638	3.98174	up	Nanos homolog 1 (Drosophila)	ENSDART00000114678	322903	XM_003199836	nanos1	ZDB-GENE-030131-1623	E7FDB3
A_15_P119825	0.00290098	3.99296	up	Actin, beta 2	ENSDART00000055194	57935	NM_181601	actb2	ZDB-GENE-000329-3	Q7ZVF9
A_15_P167811	0.000182587	3.99452	up	HYDIN, axonemal central pair apparatus protein	ENSDART00000079297	557988	NM_001114415	hydin	ZDB-GENE-050419-219	Q1LWI8
A_15_P236266|563926	0.00781153	4.0173	up	Period homolog 1a (Drosophila)	ENSDART00000100468	563926	NM_001030183	per1a	ZDB-GENE-011220-1	B3DJN2
A_15_P143116|550523	0.00134183	4.03539	up	Stomatin (EPB72)-like 3b	ENSDART00000079628	550523	NM_001017825	stoml3b	ZDB-GENE-050417-366	F1QFD8
A_15_P115524	0.00140357	4.04978	up	HECT and RLD domain containing E3 ubiquitin protein ligase 3	ENSDART00000111114	559981	XM_683371	herc3	ZDB-GENE-090311-56	F1RDE7
A_15_P540512	0.00119973	4.05547	up	DEXH (Asp-Glu-X-His) box polypeptide 58	ENSDART00000126029	100148871	NM_001257157	dhx58	ZDB-GENE-120612-3	F1QUY3
A_15_P540477|100334307	0.00725584	4.05554	up	Collagen, type V, alpha 1	ENSDART00000027425	100334307	XM_002665878	col5a1	ZDB-GENE-041105-6	B8JL13
A_15_P243091|100034442	0.00467082	4.08881	up	si:dkey-102c8.2	ENSDART00000132901	100034425	XM_003201007	si:dkey-102c8.2	ZDB-GENE-050208-329	Q1LXF8
A_15_P143496|570520	0.000104746	4.09877	up	Inhibin, alpha	ENSDART00000057348	570520	NM_001045204	inha	ZDB-GENE-060503-554	Q1LYE4
A_15_P581662	1.39138e-06	4.12816	up	Cysteinyl-tRNA synthetase 2	ENSDART00000113735	555187	XM_677640	cars2	ZDB-GENE-030131-5564	E7FC09
A_15_P113661|445054	0.00762528	4.13411	up	Solute carrier family 25 (mitochondrial carrier:glutamate), member 22	ENSDART00000008177	445054	NM_001003448	slc25a22	ZDB-GENE-040801-184	Q6DHS4
A_15_P209346,A_15_P114616|436767	0.00178813	4.17376	up	RERG/RAS-like a	ENSDART00000017180	436767	NM_001002494	rergla	ZDB-GENE-040718-198	B0R088
A_15_P107788	0.00743615	4.19163	up	Myeloid/lymphoid or mixed-lineage leukemia (trithorax homolog, Drosophila); translocated to, 10	ENSDART00000066763		XM_003201290	mllt10	ZDB-GENE-041114-176	F1RE24
A_15_P167806	0.000435347	4.21222	up	HYDIN, axonemal central pair apparatus protein	ENSDART00000100830	557988	NM_001114415	hydin	ZDB-GENE-050419-219	Q1LWI9
A_15_P298686	0.00895483	4.21675	up	si:dkey-30g5.2	ENSDART00000136181			si:dkey-30g5.2	ZDB-GENE-091204-316	-
A_15_P115685|407736	0.00368994	4.23182	up	Fatty acid binding protein 7, brain b	ENSDART00000041229	407736	NM_214807	fabp7b	ZDB-GENE-040614-4	Q6U1J7
A_15_P178776	0.00147343	4.23806	up	Hephaestin-like 1	ENSDART00000082294	561607	NM_001105110	hephl1	ZDB-GENE-070801-4	F1QVH8
A_15_P257341|402884	2.23032e-05	4.24251	up	Toll-like receptor 21	ENSDART00000124314	402884	NM_001199335	tlr21	ZDB-GENE-040220-4	F1QMN8
A_15_P186966	0.000236986	4.3769	up	Tripartite motif containing 35-12	ENSDART00000104593	566593	XR_084235	trim35-12	ZDB-GENE-110920-4	E7FBQ9
A_15_P193306|322338	0.00478741	4.43865	up	Exocyst complex component 1	ENSDART00000063154	322338	NM_199597	exoc1	ZDB-GENE-030131-1057	Q7T2A6
A_15_P145251	5.45536e-06	4.45879	up	Leucine rich repeat neuronal 3	ENSDART00000124670	100535105	XM_003201552	lrrn3	ZDB-GENE-061220-7	H9GYJ3
A_15_P521122,A_15_P137586|100002004	0.00180467	4.46271	up	LOC100002004	ENSDART00000106126	100034563	XM_003200973	LOC100002004	ZDB-GENE-050208-566	Q1LXM8
A_15_P265476	0.00140419	4.46384	up	Shisa homolog 3 (Xenopus laevis)	ENSDART00000110191	791180	NM_001080662	shisa3	ZDB-GENE-070112-2022	F1QXS2
A_15_P173651,A_15_P185696|558011	0.00761834	4.47395	up	Ubiquitin specific peptidase 13 (isopeptidase T-3)	ENSDART00000065293	558011	NM_001098386	usp13	ZDB-GENE-080724-7	F1QFS9
A_15_P163206	0.000536199	4.47423	up	finTRIM family, member 56	ENSDART00000103703	561680	XM_003200557	ftr56	ZDB-GENE-030131-2801	Q1LXS0
A_15_P132766,A_15_P569857|403135	0.000486128	4.49019	up	Toll-like receptor 22		403135	NM_001128675	tlr22	ZDB-GENE-040220-5	B3DJL6
A_15_P366850,A_15_P162091|550511	0.00572313	4.50003	up	Kinesin light chain 1-like	ENSDART00000121727	550511	NM_001017813	klc1	ZDB-GENE-050417-350	E7EZU4
A_15_P207091|560385	0.00250152	4.56157	up	phosphatase domain containing, paladin 1b	ENSDART00000057508	560385	NM_001089385	pald1b	ZDB-GENE-070424-88	B7ZD36; F1Q7N7
A_15_P114049|387290	9.79392e-05	4.6354	up	Spermine oxidase	ENSDART00000053685	387290	NM_201502	smox	ZDB-GENE-031201-3	B8A458
A_15_P144021|100170790	8.6564e-05	4.6383	up	Bloodthirsty-related gene family, member 9	ENSDART00000077047	100170790	NM_001130628	btr09	ZDB-GENE-080722-46	B3DKE1
A_15_P144056	0.00117198	4.65287	up	Acetylcholinesterase	ENSDART00000047951	114549	NM_131846	ache	ZDB-GENE-010906-1	Q6DHA5
A_15_P138901|565106	0.00345409	4.67757	up	Calpain 1, (mu/I) large subunit	ENSDART00000105099	565106	NM_001144795	capn1	ZDB-GENE-091113-20	A5PMP1
A_15_P189561|562545	5.46542e-05	4.68645	up	Chromosome 17 open reading frame 59	ENSDART00000086583	562545	NM_001044988	c17orf59	ZDB-GENE-060531-151	Q1LVE2
A_15_P101534,A_15_P210986|393451	0.000420656	4.7251	up	Cytochrome P450, family 46, subfamily A, polypeptide 2	ENSDART00000099258	393451	NM_200479	cyp46a2	ZDB-GENE-040426-1224	F1RA02
A_15_P176091|569864	0.00775279	4.74021	up	Tetraspanin 3b	ENSDART00000075600	569864	NM_001082866	tspan3b	ZDB-GENE-070424-42	F1QPR8
A_15_P357940	2.5637e-05	4.76796	up	Adenosine kinase	ENSDART00000057605	368220	NM_212791	adk	ZDB-GENE-030425-3	Q6P3J9
A_15_P114150|334082	0.00806968	4.79165	up	Tryptophan 2,3-dioxygenase b	ENSDART00000028301	334082	NM_199856	tdo2b	ZDB-GENE-030131-6014	F1QQU0
A_15_P213071|550629	5.5183e-05	4.80163	up	Tektin 2 (testicular)	ENSDART00000046527	550629	NM_001017432	tekt2	ZDB-GENE-040113-1	F1R756
A_15_P193006|447909	0.00964402	4.99385	up	Transglutaminase 2a (C polypeptide, protein-glutamine-gamma-glutamyltransferase)	ENSDART00000102712	447909	NM_001004647	tgm2a	ZDB-GENE-040912-78	F1R1A8
A_15_P471390,A_15_P140291|556024	5.61459e-05	5.0174	up	Moloney leukemia virus 10, homolog, b.1	ENSDART00000086946	556024	NM_001044342	mov10b.1	ZDB-GENE-030131-9089	Q1LXK4
A_15_P242771|555437	0.0022579	5.03184	up	WAS protein family, member 3-like	ENSDART00000151030	555437	XM_003200906	wasf3	ZDB-GENE-120215-30	I3ITM8
A_15_P114966|570456	0.00826499	5.07743	up	Radical S-adenosyl methionine domain containing 2	ENSDART00000019617	570456	NM_001025556	rsad2	ZDB-GENE-050913-129	Q5RH95
A_15_P161436|560687	0.00746723	5.09588	up	Cardiomyopathy associated 5	ENSDART00000087467	560687	NM_001079985	cmya5	ZDB-GENE-070630-1	B8JID0
A_15_P115763|436644	0.00398137	5.16767	up	Eukaryotic translation elongation factor 1 alpha 2	ENSDART00000010119	436644	NM_001002371	eef1a2	ZDB-GENE-040718-64	Q6DHT2
A_15_P130936,A_15_P100307|58059	0.00262796	5.17924	up	Homeo box C13a	ENSDART00000103149	58059	NM_131543	hoxc13a	ZDB-GENE-000822-4	A2BGD2
A_15_P403625|100004199	0.00439898	5.29754	up	Interferon-inducible protein Gig1	ENSDART00000056333	100004199	XM_001343526	loc100004199		F1QYR3
A_15_P136486|569012	0.00105187	5.35867	up	Transmembrane protein 178-like	ENSDART00000026401	569012	NM_001128746	tmem178	ZDB-GENE-080722-38	B3DK13
A_15_P119659|570478	0.000250457	5.39912	up	Cytidine monophosphate (UMP-CMP) kinase 2, mitochondrial	ENSDART00000045967	570478	XM_693963	cmpk2	ZDB-GENE-040724-24	Q5RH94
A_15_P187526|569443	0.000396125	5.40982	up	Perforin 1.9	ENSDART00000085736	569443	XM_692828	prf1.9	ZDB-GENE-131127-344	E7F996
A_15_P106303	9.07153e-05	5.46194	up	Tenascin C	ENSDART00000026107	30037	NM_130907	tnc	ZDB-GENE-980526-104	A2BDW3
A_15_P119342|555936	0.000254952	5.50097	up	Chromosome 16 open reading frame 58	ENSDART00000083853	555936	NM_001110453	c16orf58	ZDB-GENE-070410-89	F1QSZ9
A_15_P184116|570584	0.00297029	5.5049	up	Monooxygenase, DBH-like 1	ENSDART00000130494	570584	NM_001045206	moxd1	ZDB-GENE-030131-9320	Q5TZ24
A_15_P137656|571577	0.00330633	5.53358	up	Carcinoembryonic antigen-related cell adhesion molecule 1 (biliary glycoprotein)	ENSDART00000142235	571577	NC_007133	ceacam1	ZDB-GENE-060503-903	A3QJU4
A_15_P101664|402836	0.00552884	5.55502	up	Nephrosin-like		402836	NM_205582	npsnl	ZDB-GENE-050318-7	Q7SYH7
A_15_P473445,A_15_P596182,A_15_P175571|58038	0.000497088	5.64384	up	Syntaxin 1B	ENSDART00000128966	58038	NM_131523	stx1b	ZDB-GENE-000330-4	Q9I9P6
A_15_P573312	0.0024398	5.67971	up	LOC100536180	ENSDART00000149204	100536180	XM_003200707	LOC100536180	ZDB-GENE-110408-52	F8W2V2
A_15_P149966,A_15_P117913|81592	0.000450023	5.68254	up	Claudin 11b	ENSDART00000122554	81592	AF359429	cldn11b	ZDB-GENE-010328-13	A4QNU3
A_15_P268561|795191	0.00267709	5.68272	up	Kyphoscoliosis peptidase	ENSDART00000111463	795191	XM_001335276	ky	ZDB-GENE-090313-64	B8JIN3
A_15_P142941|677742	0.000116947	5.7169	up	Lectin, galactoside-binding, soluble, 3 binding protein a	ENSDART00000055088	677742	NM_001040041	lgals3bpa	ZDB-GENE-060331-57	F1R1Q9
A_15_P205161|678622	0.00239032	5.7768	up	Tumor necrosis factor receptor superfamily, member 9a	ENSDART00000121849	678622	NM_001040369	tnfrsf9a	ZDB-GENE-060421-8213	E7F8V4
A_15_P172471|559912	9.3543e-05	5.79829	up	Yip1 domain family, member 7	ENSDART00000058064	559912	NM_001037233	yipf7	ZDB-GENE-051023-1	B8A5A3
A_15_P102539|368382	0.0098994	5.89599	up	Transposon TX1 uncharacterized 82 kDa protein-like		100535833	XM_003201446	si:rp71-1h3.1	ZDB-GENE-030616-48	-
A_15_P162946|566719	0.000419509	5.97625	up	Tripartite motif containing 66	ENSDART00000076502	566719	NM_001045116	trim66	ZDB-GENE-040724-73	Q5RHY9
A_15_P164271|556318	0.00136897	6.10779	up	NADPH oxidase activator 1	ENSDART00000078469	556318	NM_001030100	noxa1	ZDB-GENE-050913-32	A5WWD9
A_15_P291636|793474	0.000772284	6.16697	up	LOC793474	ENSDART00000074901	793474	XM_001333200	LOC793474		F1Q9X3
A_15_P106482|445373	0.00649106	6.2437	up	Interleukin 12Ba	ENSDART00000047524	445373	NM_001007108	il12ba	ZDB-GENE-050525-3	B8JJU1
A_15_P179471|100001772	0.000415403	6.2931	up	Solute carrier family 22 (organic anion transporter), member 7b, tandem duplicate 3	ENSDART00000078873	100001772	XM_001337228	slc22a7b.3	ZDB-GENE-131120-103	F1QS93
A_15_P532367	3.84351e-05	6.35504	up	Homeobox C6	ENSDART00000067698	58045	NM_131530	hoxc6	ZDB-GENE-000822-1	F1RAL1
A_15_P496202	0.000166184	6.37712	up	Phosphodiesterase 4B, cAMP-specific	ENSDART00000085631	555599	XM_678150	pde4b	ZDB-GENE-070912-454	F1Q9F2
A_15_P197181|562104	0.000384802	6.38129	up	Glutaredoxin, cysteine rich 1	ENSDART00000102019	562104	XM_685500	grxcr1	ZDB-GENE-070424-166	B8A5A4
A_15_P113391,A_15_P146761|140426	0.00804921	6.39062	up	Guanylyl cyclase 3	ENSDART00000097770	140426	NM_131866	gc3	ZDB-GENE-011128-9	F1QSL9
A_15_P160626,A_15_P107751|360142	0.00015587	6.45141	up	Myxovirus (influenza) resistance A	ENSDART00000122566	360142	NM_182942	mxa	ZDB-GENE-030721-5	F1QL73
A_15_P186961|566085	0.00993688	6.51722	up	Trans-2,3-enoyl-CoA reductase a	ENSDART00000104614	566085	XM_001921316	tecra	ZDB-GENE-090930-1	E7FBQ1
A_15_P111645	0.00110191	6.58297	up	Immunoresponsive gene 1	ENSDART00000101982	795305	NM_001126456	irg1	ZDB-GENE-081104-428	E9QIY4
A_15_P308856	0.000636257	6.6291	up	G-protein coupled receptor 114	ENSDART00000114592	799479	XM_001339793	gpr114		E7FD86
A_15_P183781	2.37886e-05	6.68516	up	NACHT, LRR and PYD domains-containing protein 12-like	ENSDART00000138617	792926	XM_005162342	nlrp12	ZDB-GENE-090313-181	E7F0E3
A_15_P179856|569798	0.0011051	6.85025	up	Arylacetamide deacetylase-like 4	ENSDART00000065851	569798	NM_001172642	aadacl4	ZDB-GENE-080919-2	F1QID7
A_15_P182241,A_15_P238746|569261	0.00140925	6.89523	up	Polycystic kidney and hepatic disease 1 (autosomal recessive)-like 1	ENSDART00000130472	569261	NM_001080040	pkhd1l1	ZDB-GENE-060503-475	F1QEG5
A_15_P201486	0.00465286	6.89658	up	Poly (ADP-ribose) polymerase family, member 9	ENSDART00000027212	799852	XM_001340131	parp9	ZDB-GENE-081104-179	B0UYL2
A_15_P181793	0.00251537	6.9252	up	major histocompatibility complex class I UCA	ENSDART00000133954	64813	NM_001045460	mhc1uca	ZDB-GENE-010112-3	E9QC63
A_15_P196846|799814	0.00175708	7.02232	up	zgc:171534	ENSDART00000102938	100141330	NM_001114895	zgc:171534	ZDB-GENE-080218-6	A8KB42
A_15_P153346|100000781	0.00328796	7.16743	up	3-oxoacyl-ACP synthase, mitochondrial	ENSDART00000152922	100000781	NM_001048065	oxsm	ZDB-GENE-041210-242	Q1MT73
A_15_P208001|553200	2.43833e-05	7.20518	up	Olfactory receptor C, w1	ENSDART00000050502	553200	NM_001018147	olfcw1	ZDB-GENE-050522-281	A3KQH4
A_15_P582022	0.00853407	7.26559	up	taxilin beta a	ENSDART00000076313	563018	XM_686382	txlnba	ZDB-GENE-030131-322	F1Q5J1
A_15_P202851|794786	0.0055545	7.31673	up	Interferon-induced protein with tetratricopeptide repeats 2-like	ENSDART00000104730	794786	XM_001334773	ifit2	ZDB-GENE-030131-1055	E7FA13
A_15_P522432	0.00158428	7.33898	up	ADP-ribosylation factor interacting protein 1	ENSDART00000102501	100003895	NM_213368	arfip1	ZDB-GENE-040426-2690	Q7SYK6
A_15_P242486|100005283	7.40437e-05	7.36563	up	Gig2-like protein DreE	ENSDART00000110792	100005283	NM_001245991	gig2e	ZDB-GENE-130517-2	F2WZ29
A_15_P106056	0.00102186	7.46168	up	Transmembrane protein 216-like	ENSDART00000131027	555988	XM_678677	tmem216	ZDB-GENE-100818-1	E7EYQ9
A_15_P525012	0.0062415	7.72234	up	Netrin 1b	ENSDART00000039482	30192	NM_130998	ntn1b	ZDB-GENE-990415-168	B0CM04
A_15_P223761,A_15_P500987|100333914	0.00245866	7.72697	up	Chemokine (C-C motif) ligand 25a	ENSDART00000129782	100333914	XM_002660965	ccl25a	ZDB-GENE-110222-1	E7F4C4
A_15_P112294,A_15_P452290|798001	5.05605e-05	8.0822	up	Glutamate receptor, ionotropic, kainate 1a	ENSDART00000007778	798001	XM_001924003	grik1a	ZDB-GENE-030131-6502	E7FFY8
A_15_P115686	0.00356643	8.21253	up	Ran GTPase activating protein 1	ENSDART00000002624	337046	NM_212766	ranbp1	ZDB-GENE-040426-2548	Q6NWK3
A_15_P145996|558956	0.000174707	8.28419	up	ISG15 ubiquitin-like modifier	ENSDART00000130554	558956	NM_001204169	isg15	ZDB-GENE-021211-1	A2BHB8
A_15_P115665,A_15_P194101|568805	1.35552e-07	8.36505	up	Family with sequence similarity 40, member A	ENSDART00000113675	568805	NM_213521	fam40a	ZDB-GENE-040426-2927	F6NHI8
A_15_P116173,A_15_P440370|100318165	0.00310556	8.47339	up	Epithelial membrane protein 1	ENSDART00000101477	100318165	NM_001256730	emp1	ZDB-GENE-070822-2	B8JLV2
A_15_P155496	0.00399218	8.86854	up	Gamma-glutamyl hydrolase (conjugase, folylpolygammaglutamyl hydrolase)	ENSDART00000125752	553228	NM_001256222	ggh	ZDB-GENE-040426-2615	Q6NY42
A_15_P165296	0.000220514	8.87561	up	Synaptotagmin-like 2b	ENSDART00000047643	572466	XM_002664607	sytl2b	ZDB-GENE-121214-363	F1QQ65
A_15_P201381	0.00531523	8.88261	up	si:ch211-141e20.2	ENSDART00000146841	100150732	XM_001923005	si:ch211-141e20.2	ZDB-GENE-070912-75	B0S7G9
A_15_P120384|393673	0.000839286	9.1176	up	Desumoylating isopeptidase 1a	ENSDART00000048871	393673	NM_200700	desi1a	ZDB-GENE-040426-1657	Q6PC81
A_15_P119515,A_15_P220331|387298	5.39383e-05	9.16383	up	Purinergic receptor P2X, ligand-gated ion channel, 7	ENSDART00000062229	387298	NM_198984	p2rx7	ZDB-GENE-030319-6	F1QJ17
A_15_P113656|406368	5.69895e-06	9.33043	up	Acyl-CoA binding domain containing 4	ENSDART00000038032	406368	NM_213095	acbd4	ZDB-GENE-040426-2074	F1QA31
A_15_P137921|558681	3.18564e-05	9.33179	up	Shisa homolog 5 (Xenopus laevis)	ENSDART00000105848	558681	NM_001128696	shisa5	ZDB-GENE-050208-731	B3DKB0
A_15_P146196	0.00753955	9.38293	up	Transient receptor potential cation channel, subfamily M, member 3	ENSDART00000147188	565807	XM_689075	trpm3	ZDB-GENE-060531-95	A2BGS8
A_15_P270571,A_15_P557417|100150225	3.10475e-05	9.90793	up	Leucine rich repeat containing 31	ENSDART00000059786	326062	XM_002664667	LRRC31	ZDB-GENE-030131-4787	E7F5Z6
A_15_P194791|335269	0.000810362	10.4685	up	Integrin, beta 4	ENSDART00000029308	335269	NM_001024386	itgb4	ZDB-GENE-030131-7209	F1RA51
A_15_P142251|436730	0.00464736	10.4725	up	EGF-like-domain, multiple 6	ENSDART00000099693	436730	NM_001002457	egfl6	ZDB-GENE-060929-1266	Q08CN0
A_15_P119495|368201	6.24942e-05	10.7215	up	ventrally expressed dharma/bozozok antagonist	ENSDART00000062331	393218	NM_183074	ved	ZDB-GENE-040426-911	Q5IBN3
A_15_P510742	0.00141168	11.3163	up	Tetratricopeptide repeat protein 39A	ENSDART00000091070	790939	NM_001080084	ttc39a	ZDB-GENE-061215-116	F1QVT7
A_15_P105627,A_15_P175256|553178	1.12856e-05	11.6323	up	Crystallin, beta A4	ENSDART00000046172	553178	NM_001018125	cryba4	ZDB-GENE-050522-143	F1R761
A_15_P133441|393640	0.00103205	11.6458	up	Synaptophysin-like 2a	ENSDART00000145427	393640	NM_200667	sypl2a	ZDB-GENE-040426-1434	F1Q7F9
A_15_P367290,A_15_P174391|562250	0.00301871	12.298	up	Fucosyltransferase 7 (alpha (1,3) fucosyltransferase)	ENSDART00000065818	562250	NM_001037390	fut7	ZDB-GENE-060929-997	Q32WF4
A_15_P117381	2.92864e-07	13.7003	up	5-hydroxytryptamine (serotonin) receptor 2A, G protein-coupled	ENSDART00000079621	560808	XM_684208	htr2a	ZDB-GENE-070912-500	F1QFE4
A_15_P201851,A_15_P142201|556684	0.00440117	13.9734	up	Solute carrier family 15 (H+/peptide transporter), member 2	ENSDART00000100622	556684	NM_001039828	slc15a2	ZDB-GENE-030131-5866	B0S6T2
A_15_P578107	0.00717093	14.7464	up	Olfactomedin 4	ENSDART00000124557	100331859	XM_002666800	olfm4	ZDB-GENE-131125-83	E7F7Z8
A_15_P108424|100144555	0.000122894	15.1394	up	Bloodthirsty-related gene family, member 22	ENSDART00000135762	100144555	NM_001123051	btr22	ZDB-GENE-080402-4	B8JJV4
A_15_P151331|337663	0.000138706	15.1671	up	Myxovirus (influenza virus) resistance E	ENSDART00000110445	337663	NM_182867	mxe	ZDB-GENE-030131-9609	G1K2V5
A_15_P200671,A_15_P160941|767632	0.000597652	16.5896	up	zgc:152658	ENSDART00000101640	767632	NM_001076574	zgc:152658	ZDB-GENE-060929-68	Q1RLQ2
A_15_P236746,A_15_P500477|100006191	2.37342e-06	20.1029	up	zinc-binding protein A33-like	ENSDART00000082383	100006191	XM_001344987	LOC100006191		E7FAH0
A_15_P182316|100007189	1.88039e-05	37.975	up	Perforin 1.2	ENSDART00000012207	100007189	XM_001345674	prf1.2	ZDB-GENE-111212-3	F8W236
A_15_P228461	3.54833e-06	53.4772	up	LOC100331108	ENSDART00000113703	100331108	XM_002664059	LOC100331108		E7FBY2
A_15_P279906,A_15_P101442|567505	0.00156143	2.00034	down	Ribonuclease type III, nuclear	ENSDART00000089017	567505	NM_001110472	rnasen	ZDB-GENE-070209-23	F1QKS5
A_15_P117979|322715	0.00857137	2.00103	down	Dihydrouridine synthase 1-like (S. cerevisiae)	ENSDART00000127028	322715	NM_199617	dus1l	ZDB-GENE-030131-1435	Q6PD85
A_15_P163651,A_15_P113720|386844	0.00909976	2.0023	down	Structure specific recognition protein 1a	ENSDART00000106155	386844	NM_212802	ssrp1a	ZDB-GENE-031118-9	E9QCL4
A_15_P113076,A_15_P412895|393245	0.00467386	2.00458	down	Bromodomain containing 9	ENSDART00000009256	393245	NM_200275	brd9	ZDB-GENE-060502-1	F1QNW6
A_15_P106086|751596	0.00112688	2.00646	down	Crystallin, lambda 1	ENSDART00000062656	751596	NM_001045341	cryl1	ZDB-GENE-060810-7	Q1RLR0
A_15_P119338,A_15_P102338,A_15_P380875|564078	0.00777513	2.00659	down	tRNA methyltransferase 5 homolog (S. cerevisiae)	ENSDART00000085989	564078	NM_001145583	trmt5	ZDB-GENE-030131-5978	A3KNK8
A_15_P116820|335176	0.000270765	2.00852	down	Paraoxonase 2	ENSDART00000008326	335176	NM_212734	pon2	ZDB-GENE-030131-7116	Q6NXA5
A_15_P119958|550572	3.26454e-05	2.00897	down	CTD nuclear envelope phosphatase 1 regulatory subunit 1	ENSDART00000052351	550572	NM_001017874	cnep1r1	ZDB-GENE-050417-425	E9QIB4
A_15_P354590	0.00627712	2.0161	down	Dynein, axonemal, light chain 4a	ENSDART00000133898	445209	NM_001003603	dnal4	ZDB-GENE-040801-122	Q6DEH4
A_15_P141191|266989	0.00343821	2.01764	down	Eukaryotic translation termination factor 1	ENSDART00000064558	266989	NM_201460	etf1	ZDB-GENE-021029-1	Q803E5
A_15_P142766|436830	0.000328824	2.02096	down	Neural precursor cell expressed, developmentally down-regulated 8, like		436830	NM_001002557	nedd8l	ZDB-GENE-040718-295	Q6DGU4
A_15_P218711	0.00106406	2.02213	down	DIS3-like exonuclease 2-like	ENSDART00000145517	566106	XR_084214.1	si:ch211-273k1.4	ZDB-GENE-070705-171	E9QFN8
A_15_P171006,A_15_P381495|317739	0.000275325	2.02289	down	Peter pan homolog (Drosophila)	ENSDART00000029387	317739	NM_201463	ppan	ZDB-GENE-030114-4	Q7ZVK7
A_15_P202341,A_15_P104011,A_15_P116061|559352	0.000126126	2.02314	down	Zinc finger protein 593	ENSDART00000082237	559352	NM_200817	znf593	ZDB-GENE-040426-1789	E7FCM9
A_15_P203291,A_15_P100268|492696	0.00337467	2.03197	down	im:7151068	ENSDART00000124715	492696	XM_002665221	im:7151068	ZDB-GENE-041111-271	E7EY77
A_15_P139996,A_15_P131101|352919	0.00213029	2.03232	down	Selenoprotein T, 1a	ENSDART00000081214	352919	NM_178290	selt1a	ZDB-GENE-030327-6	E7F3K0
A_15_P535632,A_15_P210051|406812	0.00215427	2.03261	down	Basic leucine zipper and W2 domains 1b	ENSDART00000011540	406812	NM_213092	bzw1b	ZDB-GENE-040426-2881	Q803N9
A_15_P184556,A_15_P116646|322863	0.0044738	2.03422	down	DnaJ (Hsp40) homolog, subfamily C, member 5 gamma a	ENSDART00000061393	322863	NM_199623	dnajc5ga	ZDB-GENE-030131-1583	Q7ZW85
A_15_P150326,A_15_P155796|768135	0.0022242	2.03448	down	tRNA methyltransferase 10 homolog B	ENSDART00000084503	768135	NM_001077281	trmt10b	ZDB-GENE-061013-313	F1REK3
A_15_P121273,A_15_P173631|337399	0.00262393	2.03692	down	RRS1 ribosome biogenesis regulator homolog (S. cerevisiae)	ENSDART00000017147	337399	NM_200062	rrs1	ZDB-GENE-030131-9345	Q7SX91
A_15_P150861|751689	0.00276751	2.03733	down	Chromobox homolog 3a	ENSDART00000130423	751689	NM_001045402	cbx3a	ZDB-GENE-030131-1158	Q0P455
A_15_P209906,A_15_P109505|393244	0.00125139	2.04104	down	Ankyrin repeat domain 22	ENSDART00000028003	393244	NM_200274	ankrd22	ZDB-GENE-040426-1120	F1QM15
A_15_P152566|777714	0.00815485	2.04482	down	zgc:109809	ENSDART00000102399	664743	NM_001039974	zgc:109809	ZDB-GENE-050706-44	E7F0W2
A_15_P118170,A_15_P114172|333957	0.0072946	2.04711	down	nudE nuclear distribution gene E homolog like 1 (A. nidulans) B	ENSDART00000055682	333957	NM_201307	ndel1b	ZDB-GENE-030131-5889	Q803Q2
A_15_P141327|100004969	0.00999754	2.04805	down	Family with sequence similarity 176, member B	ENSDART00000106313	100004969	NM_001089345	fam176b	ZDB-GENE-030131-8941	F1QWY0
A_15_P208876|767629	0.00272219	2.04906	down	General transcription factor IIA, 1-like	ENSDART00000093222	767629	NM_001076571	gtf2a1l	ZDB-GENE-060929-28	Q08BV4
A_15_P109587|321732	0.000557443	2.04935	down	Deoxyhypusine hydroxylase/monooxygenase	ENSDART00000018515	321732	NM_199563	dohh	ZDB-GENE-030131-451	B0S4Z5
A_15_P121267|192311	0.000708434	2.0528	down	Serrate RNA effector molecule homolog (Arabidopsis)	ENSDART00000018895	192311	NM_173238	srrt	ZDB-GENE-020419-13	Q66I22
A_15_P143556	0.00844323	2.05527	down	LOC564237	ENSDART00000101460	564237	XM_687581	LOC564237		E7F8N4
A_15_P204741|406767	0.00292892	2.05585	down	SH3-domain binding protein 5b (BTK-associated)	ENSDART00000012414	406767	NM_213458	sh3bp5b	ZDB-GENE-040426-2813	H9GX55
A_15_P207216	0.00503587	2.05781	down	Zinc finger protein 502-like	ENSDART00000046783	541422	NM_001013549	znf502	ZDB-GENE-050320-124	F1R3A9
A_15_P429185|791432	0.000533419	2.0584	down	Basic leucine zipper nuclear factor 1	ENSDART00000114850	791432	NM_001144803	blzf1	ZDB-GENE-010724-1	B8JM42
A_15_P101742|550527	0.00193783	2.06027	down	Translocase of inner mitochondrial membrane 10 homolog B (yeast)	ENSDART00000064463	550527	NM_001017829	timm10b	ZDB-GENE-050417-370	F1QR63
A_15_P193251|541508	0.00706292	2.06433	down	zgc:113340	ENSDART00000147556	541508	NM_001014321	zgc:113340	ZDB-GENE-050327-34	B8JMC2
A_15_P320631	0.00479533	2.06659	down	Furin (paired basic amino acid cleaving enzyme)	ENSDART00000104629	566591	NM_001045109	furinb	ZDB-GENE-040901-2	F1QKU2
A_15_P104538|445087	0.00244372	2.08278	down	Transmembrane protein 60	ENSDART00000034243	445087	NM_001003481	tmem60	ZDB-GENE-040801-222	Q6DBS7
A_15_P100358|436798	0.00898225	2.09383	down	Ribonuclease P/MRP 38 subunit	ENSDART00000059053	436798	NM_001002525	rpp38	ZDB-GENE-040718-258	F1QS85
A_15_P178446|558911	0.0021787	2.09643	down	Nucleolar protein 7, 27kDa	ENSDART00000109460	558911	XM_682189	nol7	ZDB-GENE-030131-9100	F1QS46
A_15_P116457,A_15_P130421|324573	0.000695631	2.10128	down	2-oxoglutarate and iron-dependent oxygenase domain containing 1	ENSDART00000052349	324573	NM_199689	ogfod1	ZDB-GENE-030131-3294	F1R7E7
A_15_P110420|393990	0.00223357	2.10352	down	ERGIC and golgi 3	ENSDART00000055511	393990	NM_201015	ergic3	ZDB-GENE-040426-795	Q803I2
A_15_P211896,A_15_P496157|406546	5.35755e-05	2.10362	down	Eukaryotic translation initiation factor 5A2	ENSDART00000078634	406546	NM_213262	eif5a2	ZDB-GENE-040426-2405	B0UY94
A_15_P331226,A_15_P153866|100005763	0.0066691	2.10604	down	Uridine-cytidine kinase 2a	ENSDART00000002186	100005763	NM_001171067	uck2a	ZDB-GENE-030131-7158	Q7SYM0
A_15_P163661|449778	0.00685003	2.10636	down	NAD(P) transhydrogenase, mitochondrial-like	ENSDART00000136189	100331743	XM_002667747	nnt	ZDB-GENE-091204-5	E9QEC6
A_15_P110359|436647	0.000270267	2.10936	down	Aldehyde dehydrogenase 6 family, member A1	ENSDART00000075520	436647	NM_001002374	aldh6a1	ZDB-GENE-030131-9192	F8W3W6
A_15_P109282|436792	0.00429528	2.10965	down	Transmembrane protein 203	ENSDART00000074747	436792	NM_001002519	tmem203	ZDB-GENE-040718-225	Q6DGR1
A_15_P113785|436602	0.000250918	2.11509	down	Ubiquitin-conjugating enzyme E2Z	ENSDART00000048776	436602	NM_001002330	ube2z	ZDB-GENE-040718-15	Q6DHF5
A_15_P114233|393117	0.00076572	2.11708	down	Coiled-coil domain containing 94	ENSDART00000036813	393117	NM_001110833	ccdc94	ZDB-GENE-040426-841	A8WHR3
A_15_P114055|568328	0.00296376	2.12078	down	H/ACA ribonucleoprotein complex non-core subunit NAF1	ENSDART00000080689	568328	XM_691652	naf1	ZDB-GENE-030131-4546	Q1LXY8
A_15_P296106,A_15_P153176|286778	0.00851474	2.12278	down	Chromosome 1 open reading frame 109	ENSDART00000024777	286778	NM_173269	c1orf109	ZDB-GENE-021219-1	Q504J6; B5DDC7; Q8JHH5
A_15_P177046|567870	0.00265833	2.12303	down	RGD motif, leucine rich repeats, tropomodulin domain and proline-rich containing	ENSDART00000115388	567870	NM_001100035	rltpr	ZDB-GENE-030131-5736	A3KPL8
A_15_P104211,A_15_P118768|394094	0.000565532	2.12377	down	SH3-domain GRB2-like endophilin B2b	ENSDART00000098172	394094	NM_201119	sh3glb2b	ZDB-GENE-040426-833	Q802U5
A_15_P205876,A_15_P165466|641427	0.00630713	2.12446	down	Defects in morphology 1 homolog (S. cerevisiae)	ENSDART00000062695	641427	NM_001037413	dem1	ZDB-GENE-051113-108	Q32PM0
A_15_P157391,A_15_P162646|394067	0.000286159	2.12827	down	YKT6 v-SNARE homolog (S. cerevisiae)	ENSDART00000055869	394067	NM_201092	ykt6	ZDB-GENE-040426-733	F1RAJ8
A_15_P543837	0.00114723	2.12883	down	GTP binding protein 6 (putative)	ENSDART00000086732	563225	XM_686588	gtpbp6	ZDB-GENE-030131-3854	F1R368
A_15_P108527|415140	0.000157517	2.12977	down	zgc:86607	ENSDART00000027217	415140	NM_001002050	zgc:86607	ZDB-GENE-040625-10	A5WV15
A_15_P170861|550390	0.00155441	2.13661	down	RNA methyltransferase like 1a	ENSDART00000043104	550390	NM_001017695	rnmtl1a	ZDB-GENE-050417-184	F1R1H9
A_15_P104539	0.00400188	2.13662	down	Ribosomal protein L19	ENSDART00000121728	406489	NM_213208	rpl19	ZDB-GENE-040426-2290	Q6P5L3
A_15_P108333,A_15_P117243|402972	0.00139306	2.13864	down	Serine/arginine-rich splicing factor 7	ENSDART00000051185	402972	NM_205673	srsf7	ZDB-GENE-040426-1798	A2BHB0
A_15_P109049|323426	0.00509212	2.14298	down	M-phase phosphoprotein 10 (U3 small nucleolar ribonucleoprotein)	ENSDART00000004782	323426	XM_704562	mphosph10	ZDB-GENE-030131-2146	E7F5L8
A_15_P261226	0.00144125	2.15436	down	Riboflavin transporter 2-like	ENSDART00000090464	555631	XM_002665538	slc52a2	ZDB-GENE-030131-2552	E7F363
A_15_P170446|323453	8.19318e-05	2.15442	down	Eukaryotic translation initiation factor 4 gamma, 2a	ENSDART00000027616	323453	NM_001014289	eif4g2a	ZDB-GENE-030131-2173	F1R9I0
A_15_P101087,A_15_P506872,A_15_P213171|192325	0.00441785	2.15827	down	Nuclear cap binding protein subunit 2, 20kDa	ENSDART00000008365	192325	NM_173249	ncbp2	ZDB-GENE-020419-31	Q8JGR6
A_15_P113238|436717	0.00286071	2.16189	down	2,4-dienoyl CoA reductase 1, mitochondrial	ENSDART00000025292	436717	NM_001002444	decr1	ZDB-GENE-040718-142	Q6DHE7
A_15_P160641,A_15_P375310|570749	0.00475969	2.16231	down	si:ch211-264f5.2	ENSDART00000112211	570749	NM_001098253	si:ch211-264f5.2	ZDB-GENE-080303-2	F1QCI4
A_15_P134231,A_15_P171336|541386	0.000196701	2.16295	down	Xeroderma pigmentosum, complementation group C	ENSDART00000058100	541386	NM_001045210	xpc	ZDB-GENE-030131-8461	Q1LVE4
A_15_P441080|100149852	0.00397907	2.16525	down	Karyopherin alpha 6 (importin alpha 7)	ENSDART00000066123	100149852	XM_001923886	kpna6	ZDB-GENE-130530-626	E7F7U9
A_15_P144656	0.00855003	2.16659	down	ATP-binding cassette, sub-family F, member 2-like	ENSDART00000074155	100000576	NM_001201361	abcf2	ZDB-GENE-050506-58	E7F1S8
A_15_P579732|325430	0.00287075	2.16688	down	Katanin p80 subunit B-like 1	ENSDART00000123432	325430	NM_001006019	katnbl1	ZDB-GENE-030131-4155	Q5TYV1
A_15_P565842,A_15_P152656|100009635	0.000339984	2.16781	down	DEAH (Asp-Glu-Ala-His) box polypeptide 37	ENSDART00000127153	100009635	NM_001083004	dhx37	ZDB-GENE-030131-4505	B8JLP0
A_15_P223101	0.000747564	2.16805	down	decapping exoribonuclease	ENSDART00000053502	1797	NM_005510	dxo	ZDB-GENE-040718-286	F1QH67
A_15_P598297,A_15_P104972|317644	9.85648e-05	2.17541	down	MKI67 (FHA domain) interacting nucleolar phosphoprotein	ENSDART00000059549	317644	NM_173288	mki67ip	ZDB-GENE-021231-4	Q6IQ65
A_15_P529897,A_15_P102916|436906	0.00524942	2.17567	down	Crystallin, zeta (quinone reductase)-like 1	ENSDART00000036783	436906	NM_001002633	cryzl1	ZDB-GENE-040718-378	Q6DHM3
A_15_P460305	0.00621072	2.17668	down	PIGY upstream reading frame	ENSDART00000067290	555881	NM_001089372	PYURF	ZDB-GENE-050506-109	F1R0X4
A_15_P164326|327263	0.000391954	2.18249	down	Protein phosphatase 2, regulatory subunit B, delta	ENSDART00000024127	327263	NM_199776	ppp2r2d	ZDB-GENE-030131-5474	A2BG80
A_15_P105775|449784	0.00911364	2.1901	down	Microsomal glutathione S-transferase 1	ENSDART00000035259	449784	NM_001005957	mgst1	ZDB-GENE-041010-30	B0R1F0
A_15_P116854|445022	0.00445744	2.19271	down	Xylosylprotein beta 1,4-galactosyltransferase, polypeptide 7	ENSDART00000037999	445022	NM_001003417	b4galt7	ZDB-GENE-040727-3	A5PMC8
A_15_P101340|336105	0.004212	2.19411	down	Transcription elongation factor A (SII), 1	ENSDART00000009176	336105	NM_199994	tcea1	ZDB-GENE-030131-8049	Q7T3C1
A_15_P111794	0.00163582	2.19441	down	ATP-binding cassette, sub-family B (MDR/TAP), member 5	ENSDART00000141616	798527	XM_001922682	abcb5	ZDB-GENE-030131-6414	F1QUB1
A_15_P205911|558271	0.00184	2.19807	down	Fascin homolog 1a, actin-bundling protein (Strongylocentrotus purpuratus)	ENSDART00000083212	558271	NM_001076560	fscn1a	ZDB-GENE-031009-1	F1QET7
A_15_P112491|405882	0.00970177	2.20295	down	WD repeat domain 32	ENSDART00000047740	405882	NM_212946	wdr32	ZDB-GENE-040426-2314	B8JIW4
A_15_P106038|393606	0.00872746	2.20381	down	Potassium channel, subfamily K, member 5b	ENSDART00000023293	393606	NM_200633	kcnk5b	ZDB-GENE-040426-1297	Q5RGB0
A_15_P570152,A_15_P118584|569692	0.00286739	2.20392	down	NADH dehydrogenase (ubiquinone) complex I, assembly factor 6	ENSDART00000075718	569692	XM_693091	ndufaf6	ZDB-GENE-100112-1	F1QP26
A_15_P105736|406788	0.00601147	2.20479	down	CCR4-NOT transcription complex, subunit 8	ENSDART00000018350	406788	NM_213479	cnot8	ZDB-GENE-040426-2845	A8E5K6
A_15_P207731|553720	2.93544e-05	2.2057	down	AlkB, alkylation repair homolog 1 (E. coli)	ENSDART00000128887	553720	NM_001020691	alkbh1	ZDB-GENE-050522-196	E9QHS2
A_15_P150766|445317	0.00838529	2.20612	down	Deoxyribonuclease I-like 3	ENSDART00000012686	445317	NM_001003774	dnase1l3	ZDB-GENE-040808-35	E7FA58
A_15_P108776,A_15_P145916,A_15_P342565|563963	0.00558824	2.20782	down	DiGeorge syndrome critical region gene 8	ENSDART00000124915	563963	NM_001122749	dgcr8	ZDB-GENE-030131-3421	A2BEG3
A_15_P305481	0.00288137	2.22765	down	ADP-ribosylation factor-like 9	ENSDART00000106672	751670	NM_001045387	arl9	ZDB-GENE-060825-210	F1QXC3
A_15_P165331,A_15_P148087,A_15_P172326,A_15_P165326|494451	0.00162509	2.2338	down	Interleukin 15-like	ENSDART00000062666	494451	NM_001018118	il15	ZDB-GENE-041111-173	Q5W7F5
A_15_P102917,A_15_P169091|321652	0.00224894	2.24218	down	WD repeat domain 12	ENSDART00000012903	321652	NM_199557	wdr12	ZDB-GENE-030131-371	Q6NX08
A_15_P100359|492511	0.00189728	2.24329	down	Small nuclear ribonucleoprotein polypeptide A'	ENSDART00000102584	492511	NM_001007383	snrpa1	ZDB-GENE-041114-82	F6P9M5
A_15_P139911|562014	0.000982494	2.24345	down	Cell division cycle 16 homolog (S. cerevisiae)	ENSDART00000077814	562014	NM_001037389	cdc16	ZDB-GENE-051113-132	B0V222
A_15_P323221	0.00447951	2.24403	down	Glycerol-3-phosphate dehydrogenase 1-like	ENSDART00000133642	449663	NM_001005934	gpd1l	ZDB-GENE-041010-220	Q5XIZ6
A_15_P456240,A_15_P105924|393712	0.000356629	2.24845	down	Exosome component 4	ENSDART00000128785	393712	NM_200739	exosc4	ZDB-GENE-040426-1702	F1QHK4
A_15_P193566|100005261	0.00319619	2.24889	down	Junctional adhesion molecule 2a	ENSDART00000081989	100005261	NM_001098264	jam2a	ZDB-GENE-031204-3	E9QBR0
A_15_P222856|393458	0.00127008	2.25213	down	Solute carrier family 25, member 39	ENSDART00000014021	393458	NM_200486	slc25a39	ZDB-GENE-040426-1250	E9QI86
A_15_P195621,A_15_P209281|437011	0.00147571	2.25322	down	Potassium channel tetramerisation domain containing 9	ENSDART00000005496	437011	NM_001002738	kctd9	ZDB-GENE-040718-238	A8DZF0
A_15_P205591,A_15_P544442|613021	0.00810656	2.25816	down	Nucleolar protein 8	ENSDART00000111962	613021	NM_001080202	nol8	ZDB-GENE-050208-491	Q1LV47
A_15_P116263|336149	0.000102666	2.25952	down	UTP11-like, U3 small nucleolar ribonucleoprotein, (yeast)	ENSDART00000058460	336149	NM_199998	utp11l	ZDB-GENE-030131-8093	A2BGW6
A_15_P105456|553544	0.00911106	2.26046	down	Non-SMC element 4 homolog A (S. cerevisiae)	ENSDART00000039028	553544	NM_001020523	nsmce4a	ZDB-GENE-050522-111	B8JMY3
A_15_P115069|325316	0.00655249	2.26049	down	Phosphatidylinositol glycan anchor biosynthesis, class P	ENSDART00000135572	325316	NM_199712	pigp	ZDB-GENE-030131-4041	F1QYG5
A_15_P245186,A_15_P562032|100005882	0.00949481	2.26317	down	si:dkey-183p4.10	ENSDART00000111248	100005882	XM_001344771	si:dkey-183p4.10	ZDB-GENE-081104-337	B8JIR8
A_15_P118665,A_15_P508432|100000849	0.000765127	2.26472	down	MTERF domain containing 2-like	ENSDART00000109398	100000849	NM_001126468	mterfd2	ZDB-GENE-070912-693	E9QJ71
A_15_P161461|492503	0.0016051	2.2761	down	B-cell translocation gene 1, anti-proliferative-like	ENSDART00000013933	492503	NM_001007375	btg1	ZDB-GENE-030131-8398	Q1LXB0
A_15_P209121,A_15_P111032|373089	0.00600473	2.2824	down	Tight junction protein 3	ENSDART00000012336	373089	NM_201494	tjp3	ZDB-GENE-030828-10	F1R3X0
A_15_P406965|563659	0.00901972	2.28922	down	Zinc finger protein 600	ENSDART00000143127	563659	XM_687018	znf600	ZDB-GENE-070912-380	E9QFV5
A_15_P163710|327133	0.00713805	2.30126	down	Hypoxia up-regulated 1	ENSDART00000100032	327133	NM_212703	hyou1	ZDB-GENE-030131-5344	F1QUW4
A_15_P118747,A_15_P209956|436701	0.00456436	2.30988	down	Mitochondrial ribosomal protein L43	ENSDART00000111486	436701	NM_001002428	mrpl43	ZDB-GENE-040718-125	F1QEZ0
A_15_P162461,A_15_P118765|58089	0.000126575	2.31186	down	Transient receptor potential cation channel, subfamily C, member 4 associated protein b	ENSDART00000006482	58089	NM_131568	trpc4apb	ZDB-GENE-000330-2	I3ITC6
A_15_P149806|404608	0.000274137	2.31347	down	RAD51 homolog D (S. cerevisiae)	ENSDART00000028826	404608	NM_207076	rad51d	ZDB-GENE-040426-2490	Q6NYZ3
A_15_P110641|431716	0.00570602	2.31351	down	Spermidine/spermine N1-acetyltransferase 1a, duplicate 2		431716	NM_001002169	sat1a.2	ZDB-GENE-040704-4	Q6GQM2
A_15_P107731,A_15_P107642|402871	0.000602707	2.31515	down	Glutathione S-transferase, C-terminal domain containing	ENSDART00000124185	402871	NM_001024462	gstcd	ZDB-GENE-050320-41	H0WES1
A_15_P120040|324125	0.000316887	2.31785	down	Serine/threonine kinase 3	ENSDART00000008698	324125	NM_199672	stk3	ZDB-GENE-030131-2845	Q7ZUQ3
A_15_P102940|335236	0.00105454	2.3191	down	Transmembrane protein 48	ENSDART00000025120	335236	NM_199943	tmem48	ZDB-GENE-030131-7176	B0S5I6
A_15_P199831|569455	0.0076117	2.32244	down	karyopherin (importin) beta 3	ENSDART00000058876	569455	NM_001145604	kpnb3	ZDB-GENE-030424-2	D6QWV3
A_15_P117921|566071	0.00529475	2.32381	down	Zinc finger protein 574-like	ENSDART00000112541	566071	XM_689335	znf574	ZDB-GENE-100922-260	E7F8Q2
A_15_P111505|393972	0.00315102	2.33207	down	NCK adaptor protein 2a	ENSDART00000102672	393972	NM_200997	nck2a	ZDB-GENE-040426-686	F1R1C3
A_15_P108642|406846	0.00658448	2.33265	down	CDKN1A interacting zinc finger protein 1b	ENSDART00000026067	406846	NM_213525	ciz1b	ZDB-GENE-040426-2933	F1RBX5
A_15_P176961,A_15_P115546|352935	0.00350208	2.3332	down	Aryl hydrocarbon receptor nuclear translocator-like 1b	ENSDART00000098259	352935	NM_178300	arntl1b	ZDB-GENE-030408-1	E7F4H0
A_15_P346085	0.00539778	2.3339	down	C-type lectin domain family 4, member M	ENSDART00000082050	564690	NM_001177451	clec4m	ZDB-GENE-080204-76	F1QR33
A_15_P100211|404606	0.00219065	2.33662	down	PITH (C-terminal proteasome-interacting domain of thioredoxin-like) domain containing 1	ENSDART00000047636	404606	NM_207074	pithd1	ZDB-GENE-040426-2366	E7FG51
A_15_P121187|393156	0.00514465	2.34188	down	Progestin and adipoQ receptor family member V a	ENSDART00000060311	393156	NM_200187	paqr5a	ZDB-GENE-040426-867	Q7ZVH1
A_15_P111579|393771	0.00393913	2.34408	down	Transmembrane protein 126A	ENSDART00000022605	393771	NM_200798	tmem126a	ZDB-GENE-040426-1770	Q6PBL7
A_15_P434490,A_15_P114361|393495	0.0039585	2.34432	down	Cysteine-rich with EGF-like domains 2	ENSDART00000048383	393495	NM_200523	creld2	ZDB-GENE-040426-1626	Q7SXF6
A_15_P518187|324912	0.00704323	2.34446	down	Calcineurin binding protein 1	ENSDART00000147417	324912	XM_694965	cabin1	ZDB-GENE-081104-237	B8JLH9
A_15_P183736,A_15_P108953|334006	0.00231719	2.34469	down	Chromosome 20 open reading frame 24	ENSDART00000109304	334006	NM_199850	c20orf24	ZDB-GENE-030131-5938	F1RD59
A_15_P113698|450024	0.00163205	2.35301	down	Cbp/p300-interacting transactivator, with Glu/Asp-rich carboxy-terminal domain, 2	ENSDART00000046716	450024	NM_001006045	cited2	ZDB-GENE-041010-141	F1R408
A_15_P118918|324307	0.00420928	2.3574	down	ATPase, H+ transporting, lysosomal V0 subunit a1a	ENSDART00000017646	324307	NM_212672	atp6v0a1a	ZDB-GENE-030131-3027	F1QEY7
A_15_P141016|550277	0.00791285	2.3723	down	Rhomboid domain containing 1	ENSDART00000019976	550277	NM_001017614	rhbdd1	ZDB-GENE-050417-85	F1QUY6
A_15_P189871,A_15_P105591|100001980	0.00812995	2.37531	down	BCL2-associated athanogene 4	ENSDART00000063396	100001980	NM_001256729	bag4	ZDB-GENE-030131-5484	B8JJ17
A_15_P173461|557187	0.00218637	2.37743	down	Transmembrane protein 5	ENSDART00000092648	557187	NM_001075112	tmem5	ZDB-GENE-060929-1018	F1RDU5
A_15_P151971|503763	0.00656599	2.37877	down	Tyrosine 3-monooxygenase/tryptophan 5-monooxygenase activation protein, epsilon polypeptide 2	ENSDART00000011303	503763	NM_001013341	ywhae2	ZDB-GENE-050306-44	Q5CZQ1
A_15_P102357|259189	0.00921989	2.3865	down	Homogentisate 1,2-dioxygenase	ENSDART00000080487	259189	NM_152966	hgd	ZDB-GENE-020802-5	Q6P2V4
A_15_P175566|58099	0.000949729	2.39027	down	Aryl hydrocarbon receptor nuclear translocator-like 2	ENSDART00000099849	58099	NM_131578	arntl2	ZDB-GENE-000509-2	Q9IAU1
A_15_P110535|325735	0.00966071	2.39359	down	Zinc finger, MYND-type containing 19	ENSDART00000011332	325735	NM_183069	zmynd19	ZDB-GENE-030131-4460	A2BFR4
A_15_P515327,A_15_P121492|436913	0.00295782	2.40462	down	TM2 domain containing 2	ENSDART00000051483	436913	NM_001002640	tm2d2	ZDB-GENE-040718-387	Q6DHN3
A_15_P110275,A_15_P113679|492481	0.00432181	2.40462	down	Retinitis pigmentosa 9 (autosomal dominant)	ENSDART00000066036	100330679	XM_002665572	rp9	ZDB-GENE-041114-42	E7F893
A_15_P120647|751738	3.71451e-05	2.40657	down	Nuclear transport factor 2-like export factor 2	ENSDART00000087842	751738	NM_001045448	nxt2	ZDB-GENE-050521-1	F1QNZ5
A_15_P572912	0.000789115	2.407	down	M-phase phosphoprotein 6	ENSDART00000066987	445224	NM_001003618	mphosph6	ZDB-GENE-040801-137	Q6DBY4
A_15_P173815|436814	0.00200446	2.40868	down	Regulator of G-protein signalling 7	ENSDART00000044993	436814	NM_001002541	rgs7	ZDB-GENE-040718-276	F1Q9W6
A_15_P103128|100006618	0.0015919	2.4089	down	Methyltransferase like 2A	ENSDART00000123938	100006618	NM_001017902	mettl2a	ZDB-GENE-050417-462	F1QEY2
A_15_P198006|393417	0.00379134	2.41014	down	Calpain 1, (mu/I) large subunit a	ENSDART00000046066	393417	NM_200445	capn1a	ZDB-GENE-040426-1263	B8A6G0
A_15_P172571,A_15_P113960|393489	2.05037e-06	2.41057	down	Zinc finger, AN1-type domain 2A	ENSDART00000055155	393489	NM_200517	zfand2a	ZDB-GENE-040426-1596	Q7SXI4
A_15_P203101|565088	0.0057754	2.41187	down	RNA pseudouridylate synthase domain containing 2	ENSDART00000086511	565088	XM_688383	rpusd2	ZDB-GENE-120411-43	E7FFJ5
A_15_P176841,A_15_P201406|553493	0.00593616	2.41725	down	Rho guanine nucleotide exchange factor (GEF) 7a	ENSDART00000045093	553493	NM_001123235	arhgef7a	ZDB-GENE-060322-11	F1QMD3
A_15_P104494|474329	0.00171829	2.42215	down	C1D nuclear receptor corepressor	ENSDART00000023803	474329	NM_001007059	c1d	ZDB-GENE-041024-8	F1QNQ8
A_15_P213006,A_15_P112188|393232	0.00758739	2.42275	down	General transcription factor IIIC, polypeptide 6, alpha 35kDa	ENSDART00000063572	393232	NM_200262	gtf3c6	ZDB-GENE-040426-1009	F1R3R9
A_15_P102431|325248	0.00217445	2.42691	down	DEAD (Asp-Glu-Ala-Asp) box polypeptide 31	ENSDART00000051473	325248	XM_678740	ddx31	ZDB-GENE-030131-3973	F1RDH3
A_15_P186916|797287	0.00520037	2.42949	down	Chromosome 19 open reading frame 66	ENSDART00000073978	797287	NM_001105527	c19orf66	ZDB-GENE-070928-25	F1QZC8
A_15_P139561,A_15_P562192,A_15_P106997|560141	0.0039815	2.44213	down	Zinc finger, C3HC-type containing 1	ENSDART00000090837	560141	NM_001077378	zc3hc1	ZDB-GENE-061013-94	B0S6Y2
A_15_P102079|100004913	0.000934485	2.44701	down	Phytanoyl-CoA 2-hydroxylase interacting protein-like	ENSDART00000134608	100004913	BC082295	phyhipl	ZDB-GENE-040927-27	A4QNW7
A_15_P195966|558970	0.00580696	2.45119	down	Doublesex and mab-3 related transcription factor 2b	ENSDART00000102391	558970	NM_001079976	dmrt2b	ZDB-GENE-080813-1	F1R2L1
A_15_P207056|565232	5.00114e-05	2.45143	down	Heat shock 70kDa protein 14	ENSDART00000080829	565232	NM_001045076	hspa14	ZDB-GENE-041210-73	Q5RGE6
A_15_P112266|415238	0.0027015	2.45682	down	Ribonuclease P/MRP 40kDa subunit-like	ENSDART00000026694	415238	NM_001002148	rpp40	ZDB-GENE-040625-161	Q6IQM3
A_15_P544387	0.00128393	2.4605	down	ATPase family, AAA domain containing protein 5	ENSDART00000103734	560591	XM_003198109	atad5a	ZDB-GENE-070912-20	F1QNB8
A_15_P208066|317745	0.000533151	2.46214	down	IMP (inosine 5'-monophosphate) dehydrogenase 2	ENSDART00000009178	317745	NM_201464	impdh2	ZDB-GENE-030114-5	Q7ZYW9
A_15_P534327	0.000511115	2.46343	down	Gastrula zinc finger protein XlCGF57.1-like	ENSDART00000125537	100001832	XM_003198708	xlcgf57		E7FDC0
A_15_P132431,A_15_P170891|360153	0.00630616	2.46475	down	DCP1 decapping enzyme homolog A (S. cerevisiae)	ENSDART00000017567	360153	NM_182893	dcp1a	ZDB-GENE-030723-5	H9GX47
A_15_P102225|404598	0.00360821	2.46615	down	Abhydrolase domain containing 14A	ENSDART00000081228	404598	NM_207066	abhd14a	ZDB-GENE-040426-2428	Q1LV46
A_15_P182391|100170827	0.00214363	2.46876	down	Valyl-tRNA synthetase 2, mitochondrial (putative)	ENSDART00000079251	100170827	NM_001130661	vars2	ZDB-GENE-060503-575	A3KQ02
A_15_P110113,A_15_P106701|393097	0.000384176	2.48006	down	DDB1 and CUL4 associated factor 13	ENSDART00000015139	393097	NM_200129	dcaf13	ZDB-GENE-040426-703	F1Q6C8
A_15_P274341|327599	0.00547059	2.48605	down	Calcineurin B homologous protein 2	ENSDART00000008589	327599	NM_199836	chp2	ZDB-GENE-030131-5810	Q803Y0
A_15_P134486,A_15_P109196,A_15_P134186|559239	0.00779203	2.48665	down	chromosome 6 open reading frame, human C1orf159	ENSDART00000153702	492439	XR_082603	c6h1orf159	ZDB-GENE-041111-80	-
A_15_P138586	0.0017988	2.48986	down	Polymerase (RNA) mitochondrial (DNA directed)	ENSDART00000088169	557066	XM_680046	polrmt	ZDB-GENE-030131-1528	Q1LUR4
A_15_P108447,A_15_P209426|445144	0.00100424	2.49047	down	Coiled-coil-helix-coiled-coil-helix domain containing 4	ENSDART00000039847	445144	NM_001003538	chchd4	ZDB-GENE-040801-46	F1QKE2
A_15_P108116|359828	0.00507581	2.49219	down	Hypermethylated in cancer 2		359828	NM_182869	hic2	ZDB-GENE-030619-1	Q90W33
A_15_P108284|406342	0.00462895	2.49598	down	T-cell, immune regulator 1, ATPase, H+ transporting, lysosomal V0 subunit A3	ENSDART00000115174	406342	NM_213069	tcirg1	ZDB-GENE-040426-2022	F1QW04
A_15_P198371|567698	0.00767654	2.5048	down	Transcription elongation factor A (SII) N-terminal and central domain containing 2	ENSDART00000091497	567698	XM_690995	tceanc2	ZDB-GENE-070705-486	B0UYI1
A_15_P163251|327538	0.000654791	2.50726	down	Coiled-coil domain containing 82	ENSDART00000017709	327538	NM_199822	ccdc82	ZDB-GENE-030131-5749	F1QQD0
A_15_P144986|562292	0.00157192	2.50978	down	Acyl-CoA synthetase family member 3	ENSDART00000082780	562292	XM_685690	acsf3	ZDB-GENE-121026-3	E7F2S8
A_15_P111737,A_15_P417900|564637	0.000327954	2.51274	down	Activity-dependent neuroprotector homeobox a	ENSDART00000089120	564637	NM_001080015	adnpa	ZDB-GENE-061215-112	F1QLG5
A_15_P118837,A_15_P130526|442923	0.000975453	2.51317	down	3-oxoacid CoA transferase 1a	ENSDART00000013434	442923	NM_001007291	oxct1a	ZDB-GENE-040723-3	Q6AZB2
A_15_P557262|570133	0.00801889	2.51577	down	Family with sequence similarity 83, member C-like	ENSDART00000112146	570133	XM_693574	fam83c	ZDB-GENE-120201-3	E7EXI7
A_15_P304806,A_15_P336740|558977	0.00194675	2.51645	down	Activating transcription factor 7 interacting protein	ENSDART00000101452	558977	NM_001077603	atf7ip	ZDB-GENE-061103-178	F1Q5S1
A_15_P143241	0.00543899	2.51849	down	Zinc finger protein 180-like	ENSDART00000075770	797781	NM_001082919	znf180	ZDB-GENE-070424-46	F1QP14
A_15_P174591|619264	0.00292895	2.52342	down	Transmembrane protein 115	ENSDART00000078161	619264	NM_001033745	tmem115	ZDB-GENE-050913-157	Q1LVD9
A_15_P514142,A_15_P195481|406690	0.000382855	2.52363	down	NOP2/Sun domain family, member 5	ENSDART00000113239	406690	NM_213285	nsun5	ZDB-GENE-040426-2476	F1RA04
A_15_P279236,A_15_P204536|556362	0.00499932	2.54357	down	AlkB, alkylation repair homolog 8 (E. coli)	ENSDART00000084715	556362	XM_679151	alkbh8	ZDB-GENE-100922-251	E9QB52
A_15_P188281,A_15_P113069|768138	0.000246122	2.54515	down	Emopamil binding protein-like	ENSDART00000053220	768138	NM_001005397	ebpl	ZDB-GENE-030616-542	Q8JFT8
A_15_P311036	0.00852504	2.54573	down	Transmembrane protein 72	ENSDART00000112372	562321	XM_685710	tmem72	ZDB-GENE-090313-175	B8JII8
A_15_P591412	0.00975998	2.55213	down	Zinc finger protein 239-like	ENSDART00000139126	100536344	XR_117951		ZDB-GENE-050208-623	Q1LW51
A_15_P114787,A_15_P164086|402932	0.000453964	2.55739	down	INO80 complex subunit E	ENSDART00000032877	402932	NM_205636	ino80e	ZDB-GENE-040426-1818	Q6P110
A_15_P162551|791213	0.00647321	2.56021	down	Ring finger protein 112	ENSDART00000085222	791213	NM_001080695	RNF112	ZDB-GENE-070112-1442	F1RAL8
A_15_P111281,A_15_P487825|492353	0.00163453	2.56095	down	DEAD/H (Asp-Glu-Ala-Asp/His) box helicase 11	ENSDART00000009217	492353	NM_001007319	ddx11	ZDB-GENE-041114-191	F1R345
A_15_P152341,A_15_P184136|751677	0.00521011	2.56184	down	Basic leucine zipper transcription factor, ATF-like 3	ENSDART00000062456	751677	NM_001045392	batf3	ZDB-GENE-041014-356	F1R7I8
A_15_P162031,A_15_P104667|767735	0.00434107	2.57126	down	Transmembrane protein 229B	ENSDART00000085500	767735	NM_001076673	tmem229b	ZDB-GENE-060929-1154	Q08CG9
A_15_P110561	0.000220102	2.57176	down	Chromodomain helicase DNA binding protein 7	ENSDART00000016208	569471	XM_692864	chd7	ZDB-GENE-070912-179	F1R9G7
A_15_P136376	0.00760365	2.57391	down	Transmembrane and tetratricopeptide repeat containing 3	ENSDART00000091292	100150181	XM_001922451	tmtc3	ZDB-GENE-061221-2	E7FG92
A_15_P115964,A_15_P107048|552972	0.00478067	2.57801	down	Mitochondrial ribosomal protein L34	ENSDART00000139339	552972	NM_001199680	mrpl34	ZDB-GENE-070912-582	E9QEZ5
A_15_P414410,A_15_P149346|559477	0.00115308	2.57918	down	Apoptosis antagonizing transcription factor	ENSDART00000028854	559477	NM_001271839	aatf	ZDB-GENE-030131-9654	F1R1W8
A_15_P483775	0.00113253	2.58216	down	Solute carrier family 4, anion exchanger, member 2a	ENSDART00000041319	566075	NM_001037237	slc4a2	ZDB-GENE-051101-2	Q3IA95
A_15_P235581|321505	0.00219728	2.58812	down	BMI1 polycomb ring finger oncogene a	ENSDART00000066765	321505	NM_194366	bmi1a	ZDB-GENE-030131-224	Q8JIR0
A_15_P176306|570477	0.00128258	2.5922	down	Peroxiredoxin 4 precursor	ENSDART00000100061	570477	NM_001089425	prdx4	ZDB-GENE-030131-1096	A3KP44
A_15_P114300,A_15_P194266|724051	0.00988976	2.60003	down	Nuclear receptor 2C2-associated protein	ENSDART00000078606	724051	NM_001045327	nr2c2ap	ZDB-GENE-050208-758	Q1ED21
A_15_P100472|335642	0.00322933	2.60649	down	Rogdi homolog (Drosophila)	ENSDART00000055238	335642	NM_199963	rogdi	ZDB-GENE-030131-7582	E9QH81
A_15_P106926|568697	0.000565701	2.60718	down	LOC568697	ENSDART00000129743	568697	NM_001198864	loc568697		E7F1Z3
A_15_P196336|445388	0.000167069	2.61443	down	RNA terminal phosphate cyclase-like 1	ENSDART00000055878	445388	NM_001003865	rcl1	ZDB-GENE-040930-11	F1RAI8
A_15_P101511|378962	0.00125338	2.61449	down	Phenylalanine hydroxylase	ENSDART00000011943	378962	NM_200551	pah	ZDB-GENE-031006-2	Q7SYH6
A_15_P106066	0.00149348	2.6185	down	Tight junction protein ZO-1-like	ENSDART00000112588	565459	XM_003201461	tjp1	ZDB-GENE-090313-308	E7FE08
A_15_P339190	0.00775816	2.62315	down	si:dkeyp-2e4.3	ENSDART00000140442	100002257	NM_001128282	si:dkeyp-2e4.3	ZDB-GENE-061009-48	A2CEX9
A_15_P156861|556621	0.000423426	2.63326	down	Chemokine CCL-C24j	ENSDART00000141124	556621	NM_001115049	ccl24	ZDB-GENE-091204-344	F1QP63
A_15_P192896|550343	0.00616284	2.64005	down	Chromosome 3 open reading frame 17	ENSDART00000063961	550343	NM_001017650	c3orf17	ZDB-GENE-030131-5651	F1R2B5
A_15_P105491	0.000605067	2.64017	down	Tryptophanyl tRNA synthetase 2, mitochondrial	ENSDART00000018570	503745	NM_001013323	wars2	ZDB-GENE-050306-26	B0S5M9
A_15_P152836|567734	0.00401757	2.64096	down	Deoxythymidylate kinase (thymidylate kinase)	ENSDART00000073883	567734	NM_001037110	dtymk	ZDB-GENE-990603-11	Q3B752
A_15_P195086|553815	0.00072302	2.64494	down	Methyltransferase like 12	ENSDART00000077136	553815	NM_001020777	mettl12	ZDB-GENE-050522-31	E7F1B5
A_15_P182626|436849	0.00685389	2.64515	down	Heat-responsive protein 12-like	ENSDART00000052096	436849	NM_001002576	hrsp12	ZDB-GENE-040718-315	Q3B7E4
A_15_P264241	0.00621202	2.64525	down	si:dkey-286h21.1-001	ENSDART00000138854			si:dkey-286h21.1-001	ZDB-GENE-091116-5	E9QD57
A_15_P206126|553805	0.00069583	2.64731	down	Mitochondrial ribosomal protein L41	ENSDART00000012268	553805	NM_001020767	mrpl41	ZDB-GENE-050522-200	B0S7H9
A_15_P153156|100037330	0.000900878	2.65357	down	Ribosome binding factor A (putative)	ENSDART00000110376	100037330	NM_001089485	rbfa	ZDB-GENE-070410-83	F1RCC8
A_15_P111878,A_15_P162761,A_15_P210146|266990	0.00436536	2.65403	down	PWP2 periodic tryptophan protein homolog (yeast)	ENSDART00000110270	266990	NM_213047	pwp2h	ZDB-GENE-021031-3	Q7ZUV4
A_15_P183344|570101	0.00491001	2.66279	down	zgc:173570	ENSDART00000104782	570101	NM_001111202	zgc:173570	ZDB-GENE-090311-40	F1QLE9
A_15_P381255	0.00785828	2.66376	down	OCIA domain containing 1	ENSDART00000103365	393272	NM_200302	ociad1	ZDB-GENE-040426-1100	Q6NYD7
A_15_P152891|613144	0.000882367	2.66604	down	Dyskeratosis congenita 1, dyskerin	ENSDART00000126190	613144	NM_001033107	dkc1	ZDB-GENE-031118-120	E7F423
A_15_P149586|678630	0.00181285	2.66655	down	Stathmin 1a	ENSDART00000007906	678630	NM_001040375	stmn1a	ZDB-GENE-031006-14	Q1RLQ1
A_15_P212521|555433	0.00881627	2.66931	down	Thymocyte selection associated	ENSDART00000002928	555433	XM_677933	themis	ZDB-GENE-041008-160	A5PF62
A_15_P142886|570437	0.00968255	2.67026	down	Phosphoribosylformylglycinamidine synthase	ENSDART00000012581	570437	NM_001045202	pfas	ZDB-GENE-030131-4420	Q5TZ72
A_15_P195211,A_15_P106816|334315	0.00579883	2.68448	down	Origin recognition complex, subunit 3	ENSDART00000112806	334315	NM_212727	orc3	ZDB-GENE-030131-6247	F1QP75
A_15_P103262|402906	0.00355627	2.68568	down	Hematological and neurological expressed 1b	ENSDART00000042594	402906	NM_205613	hn1b	ZDB-GENE-030131-2784	Q6TGZ7
A_15_P455520	0.00101082	2.68924	down	Transmembrane protein 59	ENSDART00000126826	566384	NM_001111188	tmem59	ZDB-GENE-070912-397	B0S5J2
A_15_P104308|406352	0.00921403	2.694	down	Heterogeneous nuclear ribonucleoprotein C (C1/C2)	ENSDART00000075905	406352	NM_213079	hnrnpc	ZDB-GENE-040426-2043	E9QCG8
A_15_P101027|792145	0.00689427	2.69685	down	Ubiquitin-like domain containing CTD phosphatase 1	ENSDART00000065341	792145	NM_001199375	ublcp1	ZDB-GENE-040718-3	A8E528
A_15_P206431,A_15_P375415,A_15_P210361|492784	0.00015816	2.69788	down	Chromosome 8 open reading frame 76	ENSDART00000113816	492784	NM_001007425	c8orf76	ZDB-GENE-041114-135	F1Q7B8
A_15_P188381	0.00407208	2.70762	down	Small nuclear ribonucleoprotein polypeptide B	ENSDART00000057601	402896	NM_001256190	snrpb2	ZDB-GENE-060616-2	Q6PBZ6
A_15_P101564|445412	7.09641e-06	2.73379	down	Polymerase (RNA) I polypeptide D, 16kDa	ENSDART00000054710	445412	NM_001003888	polr1d	ZDB-GENE-040930-4	Q6DRI4
A_15_P120941|450027	0.000164313	2.73518	down	cms1 ribosomal small subunit homolog (yeast)	ENSDART00000020743	450027	NM_001006048	c3orf26	ZDB-GENE-041010-146	F1QIT7
A_15_P112290,A_15_P570382|492519	0.00209024	2.74951	down	Family with sequence similarity 173, member B	ENSDART00000041378	492519	NM_001007391	fam173b	ZDB-GENE-041114-90	F1QDF7
A_15_P176041,A_15_P165526,A_15_P211506|338290	0.00124727	2.75519	down	Hydroxymethylbilane synthase b	ENSDART00000078396	338290	NM_001024388	hmbsb	ZDB-GENE-050522-491	F1R6A1
A_15_P101478|541326	0.00255136	2.75799	down	Chromosome 8 open reading frame 33	ENSDART00000056283	541326	NM_001013454	c8orf33	ZDB-GENE-050320-14	F1QNA3
A_15_P108962,A_15_P110351|432376	0.00984943	2.75974	down	Putative homeodomain transcription factor 2	ENSDART00000115114	432376	NM_001002305	phtf2	ZDB-GENE-040711-4	F1QDK3
A_15_P115426|393143	0.00497242	2.76318	down	Uridine monophosphate synthetase	ENSDART00000110245	393143	NM_200174	umps	ZDB-GENE-040426-785	F1QQ95
A_15_P146766	0.000778916	2.76422	down	LOC793850	ENSDART00000135428	793850	XM_001333650	LOC793850	ZDB-GENE-060526-162	A2BFQ1
A_15_P163911,A_15_P259271|562138	0.000416922	2.7669	down	Huntingtin interacting protein 1 related	ENSDART00000127041	562138	NM_001083565	hip1r	ZDB-GENE-070209-59	F1QXX1
A_15_P405035|442931	0.000493523	2.7683	down	GINS complex subunit 3 (Psf3 homolog)	ENSDART00000056723	442931	NM_001002874	gins3	ZDB-GENE-040721-1	F1QXM4
A_15_P176976,A_15_P149396|571876	0.00317805	2.7726	down	Protein O-linked mannose beta1,2-N-acetylglucosaminyltransferase	ENSDART00000073755	571876	NM_001042687	pomgnt1	ZDB-GENE-070112-991	F1QNB2
A_15_P108778	0.00703321	2.77594	down	Novel 7 transmembrane receptor (Secretin family) domain containing family-like	ENSDART00000148075	569655	XM_693053	LOC569655	ZDB-GENE-090313-152	F1QAE5
A_15_P262901	0.00355301	2.77607	down	Immunoglobin superfamily, member 21a	ENSDART00000123245	569872	NM_001034184	igsf21a	ZDB-GENE-050809-118	B0CM07
A_15_P192631|797943	0.00312401	2.78104	down	Protein phosphatase 1, regulatory subunit 15A	ENSDART00000100396	797943	NM_001082921	PPP1R15A	ZDB-GENE-030131-4408	A3KNJ7
A_15_P196146|562301	0.00913164	2.78162	down	A kinase (PRKA) interacting protein 1	ENSDART00000100126	562301	NM_001044983	akip1	ZDB-GENE-030829-24	Q1L8C6
A_15_P104416,A_15_P120162,A_15_P212906|678518	0.0001794	2.78403	down	BAI1-associated protein 2a	ENSDART00000091180	678518	NM_001040245	baiap2a	ZDB-GENE-060421-2756	F1QB08
A_15_P112692|406731	0.00572436	2.79895	down	UDP glucuronosyltransferase 1 family a, b	ENSDART00000122932	406731	NM_213422	ugt1ab	ZDB-GENE-040426-2762	F1R1P2
A_15_P168746|497615	0.00707282	2.80984	down	Fucosyltransferase 10 (alpha (1,3) fucosyltransferase)	ENSDART00000042311	497615	NM_001012374	fut10	ZDB-GENE-081022-183	F1Q6N8
A_15_P212436,A_15_P201256|553393	0.0010358	2.81043	down	Chromosome 2 open reading frame 49	ENSDART00000061585	553393	NM_001143933	c2orf49	ZDB-GENE-050809-8	Q32LR5
A_15_P195081|777793	0.00551888	2.81607	down	Sulfotransferase family cytosolic 2B member 1-like	ENSDART00000128957	100537301	XM_003199558	SULT2B1	ZDB-GENE-061117-5	F1QD79
A_15_P114953|450076	0.00443002	2.81731	down	ADP-ribosylation-like factor 6 interacting protein 5a	ENSDART00000112474	450076	NM_001006096	arl6ip5	ZDB-GENE-031113-22	Q5XJS6
A_15_P175991|565175	0.00116399	2.81837	down	LOC565175	ENSDART00000145226	565175	NM_001089407	LOC565175	ZDB-GENE-061009-14	F1QQJ3
A_15_P141791|449926	0.000980517	2.82701	down	Isoamyl acetate-hydrolyzing esterase 1 homolog (S. cerevisiae)	ENSDART00000016702	449926	NM_001025469	iah1	ZDB-GENE-041008-186	Q503L4
A_15_P172266|558940	0.00244874	2.83888	down	SAC1 suppressor of actin mutations 1-like (yeast)	ENSDART00000089540	558940	NM_001044878	sacm1l	ZDB-GENE-060503-122	A4VCH0
A_15_P111907|445093	0.00400196	2.84626	down	Transmembrane emp24 protein transport domain containing 1a	ENSDART00000047071	445093	NM_001003487	tmed1a	ZDB-GENE-040801-229	Q6DBT1
A_15_P113043|323016	0.00555998	2.85193	down	Exosome component 8	ENSDART00000099552	323016	NM_001002865	exosc8	ZDB-GENE-030131-1736	Q6DRN4
A_15_P164651|393501	0.00930962	2.85347	down	MARVEL domain containing 3	ENSDART00000031952	393501	NM_200529	marveld3	ZDB-GENE-040426-1641	F1QK61
A_15_P366695,A_15_P104205|450042	0.000338452	2.85645	down	Non imprinted in Prader-Willi/Angelman syndrome 1	ENSDART00000078324	450042	NM_001006062	nipa1	ZDB-GENE-041010-164	Q5XJN7
A_15_P191541	0.00423518	2.85827	down	Thymocyte selection associated	ENSDARG00000010619	555433	XM_677933	themis	ZDB-GENE-041008-160	A5PF62
A_15_P492602|100332429	0.00200328	2.86086	down	FYN-binding protein-like	ENSDART00000105622	100332429	XM_002663699	loc1000332429		E7F2T4
A_15_P101987,A_15_P209466,A_15_P193086|555929	0.00225916	2.86262	down	Solute carrier family 35, member F2	ENSDART00000101726	555929	NM_001076556	slc35f2	ZDB-GENE-030131-5516	F1Q7T0
A_15_P115767|553787	0.00421152	2.86624	down	Processing of precursor 4, ribonuclease P/MRP subunit (S. cerevisiae)	ENSDART00000011823	553787	NM_001020749	pop4	ZDB-GENE-050522-505	F1QCR0
A_15_P265236	0.000244349	2.86819	down	Surfactant protein B	ENSDART00000141824	794185	XM_001334062	sftpb	ZDB-GENE-091204-378	F1QSH1
A_15_P100507|321119	0.00404349	2.86869	down	Minichromosome maintenance complex binding protein	ENSDART00000077655	321119	NM_212578	mcmbp	ZDB-GENE-030131-9676	Q803A6
A_15_P111051,A_15_P202896|317640	0.000264918	2.87412	down	Tetratricopeptide repeat domain 27	ENSDART00000063772	317640	NM_173285	ttc27	ZDB-GENE-030102-1	K7DY99
A_15_P116413|334271	0.00331632	2.8815	down	Nuclear fragile X mental retardation protein interacting protein 1	ENSDART00000110219	334271	NM_001114886	nufip1	ZDB-GENE-030131-6203	F1RAC2
A_15_P213001,A_15_P119311|554171	0.000414028	2.88399	down	RAD52 homolog (S. cerevisiae)	ENSDART00000017488	554171	NM_001024451	rad52	ZDB-GENE-050731-10	F1RC79
A_15_P108547|394177	0.00883652	2.89742	down	Polyhomeotic homolog 2b (Drosophila)	ENSDART00000019706	394177	NM_201202	phc2b	ZDB-GENE-040426-1113	A4QNV8
A_15_P472220,A_15_P132546|327373	1.6744e-05	2.90047	down	Karyopherin alpha 4 (importin alpha 3)	ENSDART00000034456	327373	NM_201305	kpna4	ZDB-GENE-030131-5584	F1QEW3
A_15_P194806|550570	0.00155233	2.90265	down	Inositol 1,4,5-trisphosphate receptor interacting protein	ENSDART00000002741	550570	NM_001017872	itprip	ZDB-GENE-050417-422	F1QNF7
A_15_P181206|792923	0.000387033	2.90398	down	RNA methyltransferase like 1b	ENSDART00000100240	792923	NM_001163932	rnmtl1b	ZDB-GENE-030131-158	F1QYC8
A_15_P117648|450081	0.00196079	2.90433	down	Rad51 homolog C (S. cerevisiae)	ENSDART00000099841	450081	NM_001006101	rad51c	ZDB-GENE-041010-204	F1QQC9
A_15_P460255|558951	0.00153506	2.90564	down	G/T mismatch-specific thymine DNA glycosylase-like	ENSDART00000123207	558951	XM_682244	tdg	ZDB-GENE-050522-44	E7F5Y8
A_15_P170401|791769	0.000242142	2.91373	down	Adenosine deaminase, tRNA-specific 3	ENSDART00000008275	791769	NM_001126447	adat3	ZDB-GENE-030616-531	Q8JFW4
A_15_P179126	0.00822016	2.91875	down	zgc:171673	ENSDART00000109846	797138	XM_003198558	zgc:171673	ZDB-GENE-071004-20	F1QKI8
A_15_P170231|767784	0.00688999	2.92224	down	CDC-like kinase 2b	ENSDART00000083713	767784	NM_001076751	clk2b	ZDB-GENE-060929-1126	F1Q8V9
A_15_P107756	2.37373e-06	2.92394	down	Basigin (Ok blood group)	ENSDART00000015951	337692	NM_198142	bsg	ZDB-GENE-030131-9638	Q1LVH3
A_15_P101975|386932	3.66795e-05	2.92819	down	POC1 centriolar protein homolog B (Chlamydomonas)	ENSDART00000004771	386932	NM_200118	poc1b	ZDB-GENE-031118-54	A2CEH0
A_15_P146711|100317041	0.000207027	2.93465	down	si:dkey-58f10.14	ENSDART00000144473	100317041	XM_002662051	si:dkey-58f10.14	ZDB-GENE-060526-316	A2BHK8
A_15_P118406,A_15_P205271|326786	0.00238453	2.94171	down	Exosome component 6	ENSDART00000052348	326786	NM_001020486///BC065602	exosc6	ZDB-GENE-050522-362	Q6P0I8
A_15_P370270	0.000333703	2.94485	down	Rap guanine nucleotide exchange factor (GEF) 3	ENSDART00000114423	100320646	XM_002666503	rapgef3	ZDB-GENE-090312-38	E7FDC9
A_15_P183111|553453	0.000246985	2.94522	down	SAM domain and HD domain 1	ENSDART00000105316	553453	NM_001159933	samhd1	ZDB-GENE-090313-386	F1R861
A_15_P104372|561896	0.00258035	2.94757	down	Carbohydrate (N-acetylglucosamine-6-O) sulfotransferase 2a	ENSDART00000111712	561896	NM_001079995	chst2a	ZDB-GENE-060929-40	Q08BW2
A_15_P139256|407707	0.00149358	2.96365	down	Telomeric repeat binding factor 2, interacting protein	ENSDART00000051259	407707	NM_001202416	terf2ip	ZDB-GENE-131121-641	F1REC0
A_15_P202656|565707	7.94742e-05	2.96519	down	Synaptotagmin-like protein 1	ENSDART00000052439	565707	XM_688977	sytl1	ZDB-GENE-131121-599	Q08B96
A_15_P143586|553019	0.00303686	2.96977	down	Protein tyrosine phosphatase, receptor-type, Z polypeptide 1b	ENSDART00000127751	553019	XM_679636	ptprz1b	ZDB-GENE-050506-100	B8A5J3
A_15_P202101,A_15_P436275|798920	0.00116882	2.97698	down	Insulin-like growth factor binding protein 2b, 36kDa	ENSDART00000025256	798920	NM_001126464	igfbp2b	ZDB-GENE-090107-3	B3F211
A_15_P547912	0.00441731	2.97699	down	Cocaine- and amphetamine-regulated transcript protein-like		100329270	XM_002662879	cartpt		-
A_15_P205476|566539	0.00397996	2.97961	down	Dolichyl-phosphate (UDP-N-acetylglucosamine) N-acetylglucosaminephosphotransferase 1 (GlcNAc-1-P transferase)	ENSDART00000086661	566539	NM_001089411	dpagt1	ZDB-GENE-060526-18	A2BFS6
A_15_P130156|393659	0.000295055	2.98549	down	Mitochondrial fission process 1	ENSDART00000040998	393659	NM_200686	mtfp1	ZDB-GENE-040426-1293	G1K2J9
A_15_P113141	0.000747583	2.99032	down	Toll-like receptor 20a	ENSDART00000134134	403140	NM_001177443	tlr20a	ZDB-GENE-040220-6	B3DKB1
A_15_P101476,A_15_P156501|394150	0.000644979	2.99807	down	Oxidative-stress responsive 1b	ENSDART00000106160	394150	NM_201175	oxsr1b	ZDB-GENE-040426-723	Q803V0
A_15_P136111|567119	0.00384209	3.0074	down	Fem-1 homolog b (C. elegans)	ENSDART00000090803	567119	XM_690410	fem1b	ZDB-GENE-071009-3	E7F7Y4
A_15_P517147,A_15_P197461|570267	0.000322307	3.0166	down	URB2 ribosome biogenesis 2 homolog (S. cerevisiae)	ENSDART00000101168	570267	NM_001123393	urb2	ZDB-GENE-030131-2621	F1QES6
A_15_P569247|794999	0.00508744	3.04181	down	Granzyme K-like	ENSDART00000058489	795070	XM_001335130	gzmk	ZDB-GENE-091204-156	E9QD93
A_15_P554512	0.00351502	3.0525	down	Bromodomain containing 4	ENSDART00000115117	100334510	XM_002661246	pet100	ZDB-GENE-030131-267	F1R5H6
A_15_P196461,A_15_P411650|567247	0.00476589	3.05458	down	Mesoderm induction early response 1, family member 3	ENSDART00000061758	567247	NM_001083560	mier3	ZDB-GENE-070424-65	A8WHV6
A_15_P108839|393243	0.00259991	3.07124	down	Zinc finger, HIT-type containing 3	ENSDART00000030125	393243	NM_200273	znhit3	ZDB-GENE-040426-1114	Q7ZUF9
A_15_P193351,A_15_P188726|406525	0.00247818	3.0723	down	Dynamin 2-like		406525	NM_213242	dnm2l	ZDB-GENE-040426-2371	Q6P122
A_15_P108083|114446	0.00145342	3.07389	down	Discs, large homolog 1 (Drosophila)	ENSDART00000024906	114446	NM_199526	dlg1	ZDB-GENE-010724-8	F1QI57
A_15_P419125,A_15_P113821|767678	0.00031086	3.0776	down	Cytokine inducible SH2-containing protein	ENSDART00000084861	767678	NM_001076617	cish	ZDB-GENE-050907-1	Q08BW5
A_15_P103458|100000470	0.000818378	3.07792	down	MAWD binding protein-like	ENSDART00000137831	100000470	NM_001003759	zgc:101129	ZDB-GENE-040808-16	Q6AXI9
A_15_P101521|558898	8.39009e-06	3.09013	down	Glutamyl-tRNA(Gln) amidotransferase, subunit C homolog (bacterial)	ENSDART00000079424	558898	XM_682175	gatc	ZDB-GENE-060526-381	A2BHB7
A_15_P225511,A_15_P121229|406479	0.00657319	3.09491	down	Origin recognition complex, subunit 5	ENSDART00000037670	406479	NM_213198	orc5	ZDB-GENE-040426-2275	Q6P0X9
A_15_P594607	0.000375529	3.09811	down	Cell division cycle 16 homolog (S. cerevisiae)	ENSDART00000077814	562014	NM_001037389	cdc16	ZDB-GENE-051113-132	B0V222
A_15_P181426	0.00430371	3.10248	down	GATS protein-like 3	ENSDART00000110991	449937	NM_001020815	gatsl3	ZDB-GENE-050327-38	Q58ER9
A_15_P111509,A_15_P195106|431754	0.0062587	3.10644	down	Acetyl-CoA acyltransferase 1	ENSDART00000007997	431754	NM_001002207	acaa1	ZDB-GENE-040704-48	Q6GQN6
A_15_P184561,A_15_P184566,A_15_P105743|266992	0.000416132	3.11328	down	Carbamoyl-phosphate synthetase 2, aspartate transcarbamylase, and dihydroorotase	ENSDART00000061361	266992	NM_001009884///AY880246	cad	ZDB-GENE-021030-4	Q5XLV0
A_15_P150406|541358	7.44399e-05	3.11685	down	Alcohol dehydrogenase	ENSDART00000065401	541358	NM_001013485	adh	ZDB-GENE-050320-51	E9QC65
A_15_P118226|494060	0.000633285	3.12201	down	Pseudouridylate synthase 1	ENSDART00000066998	494060	NM_001008603	pus1	ZDB-GENE-041212-26	F1REI9
A_15_P221826,A_15_P176501,A_15_P105778|317638	0.00919211	3.12883	down	Insulin-like growth factor binding protein 1a	ENSDART00000026576	317638	NM_173283	igfbp1a	ZDB-GENE-021231-1	Q90YJ7
A_15_P107737|326793	0.00919512	3.1321	down	Leucine rich repeat containing 42	ENSDART00000045056	326793	NM_199747	lrrc42	ZDB-GENE-030131-4992	Q6P5J6
A_15_P161866	0.00919493	3.14127	down	Zinc finger and SCAN domain containing 20-like	ENSDART00000034414	503597	NM_001013285	zscan20	ZDB-GENE-050227-8	F1QVF4
A_15_P114370,A_15_P130391|65229	0.00497415	3.14194	down	C-terminal binding protein 1	ENSDART00000079583	65229	NM_131714	ctbp1	ZDB-GENE-010130-1	Q9DEG7
A_15_P443370|791592	0.00656514	3.15432	down	Cysteine conjugate-beta lyase, cytoplasmic	ENSDART00000004797	791592	NM_213359	ccbl1	ZDB-GENE-040426-2676	E9QBY6
A_15_P104921|415220	0.000493433	3.16448	down	Mannose-P-dolichol utilization defect 1b	ENSDART00000058908	415220	NM_001002130	mpdu1b	ZDB-GENE-040625-135	Q6IQH2
A_15_P149631,A_15_P210516|327244	0.00688202	3.18507	down	DnaJ (Hsp40) homolog, subfamily B, member 1b	ENSDART00000060688	327244	NM_199773	dnajb1b	ZDB-GENE-030131-5455	F1R3E0
A_15_P258356|100003535	0.00403991	3.18662	down	Prostaglandin E receptor 1c (subtype EP1)	ENSDART00000111510	100003535	NM_001166291	ptger1c	ZDB-GENE-120917-4	D0EXE4
A_15_P119553|368450	0.00365942	3.19613	down	Inhibitor of growth family, member 5b	ENSDART00000098415	368450	NM_001007168	ing5b	ZDB-GENE-030616-462	Q7T181
A_15_P192676|567105	0.000242973	3.20267	down	TATA box binding protein (TBP)-associated factor, RNA polymerase I, A, 48kDa	ENSDART00000127444	567105	NM_001045274	taf1a	ZDB-GENE-041014-272	Q5SP02
A_15_P139201|796700	0.00803438	3.20486	down	Neoverrucotoxin subunit alpha-like	ENSDART00000139128	796627	XM_001922131	neovtx	ZDB-GENE-071004-95	A3KQG8
A_15_P186891	0.0097243	3.21102	down	Cytochrome P450, family 2, subfamily k, polypeptide 19	ENSDART00000055973	562304	NM_001079704	cyp2k19	ZDB-GENE-091211-1	A0PGM0
A_15_P130381	0.000770277	3.21603	down	N-6 adenine-specific DNA methyltransferase 1 (putative)	ENSDART00000051919	436775	NM_001002502	n6amt1	ZDB-GENE-040718-206	F1R4L8
A_15_P212741,A_15_P200531|565144	0.0023634	3.21607	down	Centromere protein K	ENSDART00000057886	565144	NM_001256665	cenpk	ZDB-GENE-090313-204	B8JK99
A_15_P109266,A_15_P142221|558997	0.00512274	3.21904	down	Doublecortin-like kinase 1a	ENSDART00000086440	558997	NM_001077549	dclk1a	ZDB-GENE-061013-124	Q08BH4
A_15_P100844|450036	0.00190676	3.22458	down	Glyoxal reductase-like	ENSDART00000077217	450036	NM_001006056	gsr	ZDB-GENE-041010-156	Q5XJM7
A_15_P201161,A_15_P114561|326761	0.00745947	3.24127	down	Limb and neural patterns a (lunapark protein)	ENSDART00000093187	326761	NM_199480	lnpa	ZDB-GENE-030131-4960	F1R5C8
A_15_P209056,A_15_P205936|415146	0.00344733	3.24272	down	Hypoxanthine phosphoribosyltransferase 1-like	ENSDART00000114508	415146	NM_001002056	hprt1l	ZDB-GENE-040625-17	E7F9B9
A_15_P270076,A_15_P113075|100007012	0.00282158	3.24717	down	LOC100007012	ENSDART00000129356	100007012	XM_001345547	LOC100007012	ZDB-GENE-131121-429	E7FGV0
A_15_P138486|555357	0.0048286	3.26271	down	Interferon-induced protein 44	ENSDART00000105459	555357	NM_001128684	ifi44	ZDB-GENE-050208-617	E7F3Y2
A_15_P197521|100149820	0.00135169	3.27181	down	Family with sequence similarity 35, member A-like	ENSDART00000056495	100149820	NM_001145633	fam35a	ZDB-GENE-090313-30	F1QZC4
A_15_P211336,A_15_P194966|81882	0.000122433	3.28079	down	Dihydrofolate reductase	ENSDART00000010041	81882	NM_131775	dhfr	ZDB-GENE-010406-5	A2BGQ1
A_15_P145016|562097	5.97978e-05	3.28641	down	Uncharacterized protein KIAA0895-like	ENSDART00000082830	562097	XM_680865	KIAA0895		E7F2R7
A_15_P112096,A_15_P142186|402850	0.00588706	3.28654	down	Decapping enzyme, scavenger	ENSDART00000016464	402850	NM_205588	dcps	ZDB-GENE-040311-1	F1R776
A_15_P331724	0.0024842	3.28765	down	CCR4-NOT transcription complex, subunit 3	ENSDART00000027316	327627	NM_199840	cnot3	ZDB-GENE-030131-5838	E9QCW3
A_15_P172941|334161	0.00807982	3.3025	down	Asparagine-linked glycosylation 1, beta-1,4-mannosyltransferase homolog (S. cerevisiae)	ENSDART00000077235	334161	NM_199867	alg1	ZDB-GENE-030131-6093	F1Q8U9
A_15_P138506|555643	8.74646e-05	3.31866	down	Heterogeneous nuclear ribonucleoprotein M	ENSDART00000088356	555643	XM_678211	hnrnpm	ZDB-GENE-030131-6898	E9QEE4
A_15_P177131|494476	0.000105101	3.32342	down	Transferrin receptor 2	ENSDART00000128022	494476	BC107969	tfr2	ZDB-GENE-041220-3	H9GZ22
A_15_P149641|791461	0.00893929	3.3343	down	Poly(A)-specific ribonuclease	ENSDART00000097384	791461	NM_201088	parn	ZDB-GENE-040426-880	Q7ZU92
A_15_P576232|100151273	0.00360043	3.34811	down	Protein-kinase, interferon-inducible double stranded RNA dependent inhibitor, repressor of (P58 repressor)	ENSDART00000134976	100151273	NM_001256683	prkrir	ZDB-GENE-030131-9513	E9QCV3
A_15_P164511,A_15_P113865|448841	0.00691314	3.35597	down	Glutamate receptor, ionotropic, delta 2	ENSDART00000077647	448841	NM_001004123	grid2	ZDB-GENE-040913-1	F1R6P6
A_15_P111177	0.0023215	3.37093	down	Bloodthirsty-related gene family, member 4	ENSDART00000102320	565512	XM_003198908	btr04	ZDB-GENE-060825-109	Q0P4D7
A_15_P166331|393849	0.00925935	3.37324	down	Myoferlin	ENSDART00000047769	393849	NM_200875	myof	ZDB-GENE-040426-1138	F1QPK1
A_15_P210318|568655	0.000585522	3.37516	down	Paraoxonase 2	ENSDART00000058959	568655	NM_001105122	pon2	ZDB-GENE-050522-353	F1R1X3
A_15_P109552	0.00645475	3.3754	down	Kinesin family member 20Ba	ENSDART00000104718	449979	XM_003200345	kif20ba	ZDB-GENE-041111-213	E7FAN6
A_15_P416020	0.00019896	3.37604	down	Tubulin, beta 4B class IVb	ENSDART00000041279	336681	NM_198809	tubb4b	ZDB-GENE-030131-8625	Q9IAB4
A_15_P372855|100332307	1.69799e-05	3.38228	down	Essential meiotic endonuclease 1 homolog 1 (S. pombe)	ENSDART00000129371	100332307	XM_002666747	eme1	ZDB-GENE-030131-3191	E7F4B1
A_15_P110582,A_15_P376650|402900	0.00612358	3.38462	down	TRAF interacting protein	ENSDART00000017393	402900	NM_205607	traip	ZDB-GENE-040801-30	F1QL47
A_15_P263446	0.00199886	3.40187	down	Zinc finger protein-like	ENSDART00000073746	565042	NM_001244778	zfpl	ZDB-GENE-110411-256	F1QNC0
A_15_P182831,A_15_P182836,A_15_P117127|560832	0.0010029	3.40791	down	Jumping translocation breakpoint	ENSDART00000102704	560832	NM_001044944	jtb	ZDB-GENE-060503-674	Q1L895
A_15_P114273|415171	0.00327104	3.40868	down	Small nuclear ribonucleoprotein D3 polypeptide 18kDa	ENSDART00000018475	415171	NM_001002081	snrpd3	ZDB-GENE-040625-55	B0V1I0
A_15_P138511	0.00172688	3.41885	down	Heterogeneous nuclear ribonucleoprotein M	ENSDART00000137689	555643	NM_001256631	hnrnpm	ZDB-GENE-030131-6898	F1R2E0
A_15_P106200|415098	0.00532527	3.41894	down	Topoisomerase (DNA) I, mitochondrial	ENSDART00000025550	415098	NM_001001838	top1mt	ZDB-GENE-040624-2	F1QW89
A_15_P120068	0.00836497	3.43527	down	Cytidine deaminase-like	ENSDART00000122243	559958	XM_001923587	cda	ZDB-GENE-040426-1911	E7F8U4
A_15_P325606,A_15_P156661,A_15_P179376|100126012	0.000169578	3.45062	down	PAN3 poly(A) specific ribonuclease subunit homolog (S. cerevisiae)	ENSDART00000048273	100126012	NM_001105692	pan3	ZDB-GENE-070928-13	E7EXP6
A_15_P191346	0.005111	3.45541	down	Calcium binding protein 1-like	ENSDART00000074099	559616	XM_682974	cabp1	ZDB-GENE-081028-55	E9QDF4
A_15_P170321|777606	0.00453891	3.4555	down	Zinc finger, HIT-type containing 2	ENSDART00000050585	777606	NM_001077618	znhit2	ZDB-GENE-061103-46	F1QDQ6
A_15_P143491|334648	0.00934796	3.47073	down	FIC domain containing	ENSDART00000051606	334648	NM_001017794	ficd	ZDB-GENE-030131-6588	Q6ZM51
A_15_P110940	0.0048165	3.48265	down	LOC100332348		100332348	XM_002661366	LOC100332348		-
A_15_P138271|565013	0.00250229	3.48627	down	Transducin-like enhancer of split 2 (E(sp1) homolog, Drosophila)	ENSDART00000105553	565013	NM_001130604	tle2	ZDB-GENE-030131-2826	B3DJR5
A_15_P421875	1.55464e-06	3.49574	down	Beta-1,3-glucuronyltransferase 3 (glucuronosyltransferase I)	ENSDART00000025582	192334	NM_001015059	b3gat3	ZDB-GENE-020419-3	Q567G3
A_15_P115117	0.00920005	3.50365	down	Protein phosphatase, Mg2+/Mn2+ dependent, 1Lb	ENSDART00000127396	767640	NM_001076580	ppm1lb	ZDB-GENE-060929-136	F1QD96
A_15_P175441|554561	0.00484338	3.50864	down	TNF receptor-associated factor 6	ENSDART00000038273	554561	NM_001044752	traf6	ZDB-GENE-030131-5735	Q6IWL4
A_15_P161456|336965	0.00189993	3.52343	down	S100 calcium binding protein V2	ENSDART00000104083	336965	NM_001080161	s100v2	ZDB-GENE-030131-8909	Q1LUV5
A_15_P475955,A_15_P335920,A_15_P171796|64272	0.00775027	3.53853	down	ATPase, Na+/K+ transporting, beta 3 polypeptide	ENSDART00000062874	64272	NM_131670	atp1b3	ZDB-GENE-001127-1	Q9DGI4
A_15_P176016|394001	0.00172535	3.54591	down	Adaptor-related protein complex 2, mu 1 subunit, b	ENSDART00000151418	394001	NM_201026	ap2m1b	ZDB-GENE-040426-1103	A8E7K7
A_15_P505337,A_15_P175871|692125	0.00265473	3.54668	down	Zinc finger protein 276	ENSDART00000023162	100009632	NM_001083001	znf276	ZDB-GENE-070209-176	E7FCS8
A_15_P162141|558841	0.00927557	3.55131	down	Protein arginine methyltransferase 2	ENSDART00000092164	558841	NM_001080175	prmt2	ZDB-GENE-041104-1	F1QDD1
A_15_P148126|571228	0.0016791	3.57168	down	Zinc finger protein 326	ENSDART00000039572	571228	NM_001082841	znf326	ZDB-GENE-070424-227	A2CEZ5
A_15_P149981|692127	0.00130349	3.57268	down	Fanconi anemia, complementation group C	ENSDART00000077554	692127	NM_001040637	fancc	ZDB-GENE-060510-2	B0V1A8
A_15_P132651,A_15_P333979|368214	0.00139182	3.58196	down	Yippee-like 3 (Drosophila)	ENSDART00000113843	368214	NM_212790	ypel3	ZDB-GENE-030516-4	Q6NWI4
A_15_P172271|445184	0.00996436	3.60021	down	Lysophosphatidic acid receptor 2a	ENSDART00000062081	445184	NM_001003578	lpar2a	ZDB-GENE-040801-97	F1QFF1
A_15_P188591|792547	0.00171383	3.60108	down	zgc:174928	ENSDART00000073836	792701	NM_001113627	zgc:174928	ZDB-GENE-080220-14	E7F421
A_15_P526162	0.000509839	3.60362	down	RAN binding protein 1	ENSDART00000002624	337046	NM_212766	ranbp1	ZDB-GENE-040426-2548	Q6NWK3
A_15_P213436	0.000471682	3.60655	down	Microtubule-associated protein tau b	ENSDART00000130546	567833	XM_002661150	maptb	ZDB-GENE-081027-2	E7F9D4
A_15_P101458|567483	0.00693204	3.60722	down	Testis expressed 30	ENSDART00000101401	567483	XM_002663379	tex30	ZDB-GENE-041210-219	F1Q8A9
A_15_P445210	0.00307966	3.60832	down	Zinc finger protein 800a	ENSDART00000098307	568719	XR_045214	znf800a	ZDB-GENE-041008-151	F1QH89
A_15_P118229|323746	0.000383395	3.60886	down	Debranching enzyme homolog 1 (S. cerevisiae)	ENSDART00000079502	323746	NM_199653	dbr1	ZDB-GENE-030131-2466	A8WHX2
A_15_P121171|100334567	0.000343062	3.62071	down	Aryl hydrocarbon receptor nuclear translocator-like 2	ENSDART00000127614	58099	NM_131578	arntl2	ZDB-GENE-000509-2	Q9IAU1
A_15_P118742|368900	0.000360124	3.62661	down	Polycomb group ring finger 1	ENSDART00000001424	368900	NM_001007158	pcgf1	ZDB-GENE-030616-605	Q7ZYZ7
A_15_P104882|562207	0.00376939	3.64901	down	Membrane protein, palmitoylated 2a (MAGUK p55 subfamily member 2a)	ENSDART00000059262	562207	NM_001109711	mpp2a	ZDB-GENE-071004-82	F1QV76
A_15_P105644|393178	0.0019409	3.65847	down	Kelch repeat and BTB (POZ) domain containing 4	ENSDART00000100668	393178	NM_200209	kbtbd4	ZDB-GENE-040426-937	Q1LUF9
A_15_P116011	0.000164794	3.67277	down	Zinc finger and BTB domain containing 11	ENSDART00000008841	555217	NM_212650	zbtb11	ZDB-GENE-030131-2398	Q5PNQ0
A_15_P191441|100330077	0.0023861	3.69808	down	RUN and FYVE domain containing 1	ENSDART00000112082	100330077	XM_002667315	rufy1	ZDB-GENE-090421-4	E7FE23
A_15_P506777,A_15_P398420,A_15_P169056|565889	0.00187899	3.70129	down	D-2-hydroxyglutarate dehydrogenase	ENSDART00000084597	565889	NM_001080597	d2hgdh	ZDB-GENE-070112-482	F1R1R3
A_15_P115539|550595	0.00470343	3.70906	down	PRKR interacting protein 1 (IL11 inducible)	ENSDART00000045518	550595	NM_001017896	prkrip1	ZDB-GENE-111011-2	Q568A0
A_15_P116254	0.000385696	3.731	down	Zinc finger protein 850-like		100150845	XM_003200928			-
A_15_P205641,A_15_P116297|553785	0.00403008	3.74185	down	Leucine rich repeat containing 4C		553785	NM_001020747	lrrc4c	ZDB-GENE-050522-533	Q503I7
A_15_P119839|445326	0.00206401	3.74277	down	Aldo-keto reductase family 1, member A1a (aldehyde reductase)	ENSDART00000051082	445326	NM_001003783	akr1a1a	ZDB-GENE-040808-44	Q6AZW2
A_15_P170591|553439	0.00101663	3.76289	down	Leucine rich repeat containing 61	ENSDART00000078947	553439	NM_001042754	lrrc61	ZDB-GENE-060616-245	Q503N8
A_15_P114895|565904	0.00703014	3.7638	down	RNA binding motif protein 7	ENSDART00000128830	100526814	XM_003200887	rbm7	ZDB-GENE-091204-317	E7EYT1
A_15_P136293|494076	0.00136676	3.77217	down	Dehydrogenase E1 and transketolase domain containing 1	ENSDART00000003252	494076	NM_001008619	dhtkd1	ZDB-GENE-041212-44	F1R838
A_15_P104973|492479	0.00527833	3.78441	down	BTG family, member 3	ENSDART00000100207	492479	NM_001007351	btg3	ZDB-GENE-031113-19	Q5U3I9
A_15_P174091|553722	0.00197094	3.79313	down	Glucosidase, beta, acid 3 (cytosolic)	ENSDART00000065234	553722	NM_001020693	gba3	ZDB-GENE-050522-351	F1QHY5
A_15_P459875,A_15_P109416|798993	0.000996099	3.79451	down	ATP-binding cassette, sub-family A (ABC1), member 4a	ENSDART00000079770	798993	NM_001002206	abca4a	ZDB-GENE-050517-3	Q6GML4
A_15_P101276|492468	0.000143853	3.83256	down	Protein phosphatase 1D magnesium-dependent, delta isoform b	ENSDART00000014028	492468	NM_001007340	ppm1db	ZDB-GENE-041114-27	A2ATY1
A_15_P118346|321932	0.004517	3.83342	down	Hemochromatosis type 2 (juvenile)	ENSDART00000045600	321932	NM_213643	hfe2	ZDB-GENE-030131-651	Q1JQE7
A_15_P202356|562797	0.00167571	3.8462	down	THUMP domain containing 2 (thumpd2)	ENSDART00000144016	562797	XM_686171	thumpd2	ZDB-GENE-090428-2	F1R289
A_15_P463805	0.00142744	3.84941	down	Cold shock domain containing E1, RNA-binding	ENSDART00000089532	337096	XM_002663095	csde1	ZDB-GENE-030131-8623	E7F3H9
A_15_P107061|550263	0.000129444	3.85498	down	Polymerase (RNA) II (DNA directed) polypeptide H	ENSDART00000056188	550263	NM_001017600	polr2h	ZDB-GENE-050417-66	Q568H8
A_15_P153756|567724	0.00440009	3.85938	down	Snail homolog 3 (Drosophila)	ENSDART00000073549	567724	NM_001077385	snai3	ZDB-GENE-061013-757	F1QNL2
A_15_P155176,A_15_P108288|406278	0.00628182	3.8708	down	Gamma-glutamyl cyclotransferase b	ENSDART00000014098	406278	NM_213005	ggctb	ZDB-GENE-040426-1939	F1QV19
A_15_P446890	0.00680069	3.87488	down	Ribonuclease/angiogenin inhibitor 1	ENSDART00000132667	569436	XM_692820		ZDB-GENE-030131-4718	Q1LXW5
A_15_P112208|100126122	0.000453092	3.90415	down	Microfibrillar-associated protein 4	ENSDART00000100197	100126122	NM_001109850	mfap4	ZDB-GENE-071004-112	F1QWC1
A_15_P178846	0.00412268	3.91501	down	Coiled-coil domain containing 23	ENSDART00000125786	798425	NM_001202432	ccdc23	ZDB-GENE-140106-191	P0C8M3
A_15_P193311|563335	0.00442238	3.92161	down	Hemoglobin, alpha	ENSDART00000066385	563335	NM_001082834	hba	ZDB-GENE-070410-131	A3KP86
A_15_P372095,A_15_P179456|794166	0.00117973	3.93577	down	Coiled-coil domain containing 69	ENSDART00000113804	794166	XM_002667074	ccdc69	ZDB-GENE-120720-3	E7F232
A_15_P108486|550279	0.00597981	3.93604	down	Lysophospholipase I	ENSDART00000060587	550279	NM_001017616	lypla1	ZDB-GENE-050417-87	Q568J5
A_15_P197821|100148281	0.00723173	3.94436	down	WD repeat domain 89	ENSDART00000114136	100148281	NM_001167958	wdr89	ZDB-GENE-090313-58	B8A4L8
A_15_P108813,A_15_P107940|569507	0.000128314	3.96134	down	SET and MYND domain containing 3	ENSDART00000105236	569507	NM_001037400	smyd3	ZDB-GENE-051120-138	E7EZZ6
A_15_P116744|321218	0.000499466	4.0274	down	Phosphatidylinositol glycan anchor biosynthesis, class Q	ENSDART00000055539	321218	NM_199429	pigq	ZDB-GENE-030131-9793	F1QHT3
A_15_P142756|553602	0.0044297	4.13395	down	Arachidonate 5-lipoxygenase	ENSDART00000102257	553602	NM_001020578	alox5	ZDB-GENE-050522-330	F1R442
A_15_P419445	0.00652805	4.15399	down	si:dkeyp-68b7.5	ENSDART00000113462	100150484	XM_001920546	si:dkeyp-68b7.5	ZDB-GENE-070912-670	F1Q7G4
A_15_P109610|58024	0.00879059	4.21429	down	Coilin p80	ENSDART00000058603	58024	NM_131512	coil	ZDB-GENE-000330-8	F1R5L8
A_15_P120935,A_15_P211546,A_15_P207291|387000	0.00779732	4.22614	down	Solute carrier family 25 (mitochondrial iron transporter), member 37	ENSDART00000099863	387000	NM_001039971	slc25a37	ZDB-GENE-031118-202	Q287T7
A_15_P513477	0.000890455	4.25372	down	RALBP1 associated Eps domain containing 1	ENSDART00000019744	564535	NM_001045056	reps1	ZDB-GENE-030131-9536	F1Q571
A_15_P109404,A_15_P309686|100149897	0.00678998	4.25882	down	Coiled-coil domain containing 90B	ENSDART00000065563	100149897	NM_001166258	ccdc90b	ZDB-GENE-040724-162	F1QGC9
A_15_P574757	7.21811e-05	4.28659	down	General transcription factor IIA, 1, 19/37kDa	ENSDART00000006443	323974	NM_212657	gtf2a1	ZDB-GENE-030131-2694	Q5TYT6
A_15_P103755|387600	4.65906e-05	4.2922	down	XPA binding protein 2	ENSDART00000011780	387600	NM_001044783	xab2	ZDB-GENE-040426-685	Q1LY92
A_15_P366380,A_15_P175031|445242	0.00256876	4.29332	down	Histamine N-methyltransferase	ENSDART00000004745	445242	NM_001003636	hnmt	ZDB-GENE-040801-157	F1Q6M8
A_15_P517902	0.00718959	4.29825	down	Poly(U)-specific endoribonuclease-B	ENSDART00000014538	553584	NM_001020562	zgc:110053	ZDB-GENE-050522-373	F1RB31
A_15_P173791|323052	0.00788738	4.30335	down	Zinc finger protein 84-like	ENSDART00000112820	323052	NM_001099227	znf84	ZDB-GENE-030131-1772	A5PLB8
A_15_P384430,A_15_P225551|323739	6.76879e-05	4.32211	down	Family with sequence similarity 213, member Aa	ENSDART00000080025	323739	NM_001193525	fam213aa	ZDB-GENE-030131-2459	F1QF81
A_15_P118913|286787	0.000742369	4.32428	down	Digestive organ expansion factor homolog (zebrafish)	ENSDART00000026726	286787	NM_173273	diexf	ZDB-GENE-021217-2	Q8JHI5; Q6PEH4
A_15_P111874|445493	0.000274834	4.34685	down	Blocked early in transport 1 homolog (S. cerevisiae)-like	ENSDART00000044970	445493	NM_001003998	bet1l	ZDB-GENE-040822-2	G1K2K4
A_15_P109573|327417	0.00651877	4.34948	down	Hydroxysteroid (17-beta) dehydrogenase 12a	ENSDART00000005299	327417	NM_200881	hsd17b12a	ZDB-GENE-030131-5628	Q6P3L6
A_15_P139781|445312	0.00590449	4.36541	down	Centrosomal protein 57kDa-like 1	ENSDART00000048537	445312	NM_001003769	cep57l1	ZDB-GENE-040808-27	Q5TZ43
A_15_P102759|100330330	0.00939481	4.3783	down	Histone cluster 1, H1t	ENSDART00000077635	559526	XR_117735	HIST1H1T	ZDB-GENE-030131-5155	B0R0K9
A_15_P118494	0.000751559	4.39484	down	Protein phosphatase 4, catalytic subunit a	ENSDART00000103741	100003080	NM_001110414	ppp4ca	ZDB-GENE-030131-4433	B7ZVT0
A_15_P372400	0.00825527	4.40227	down	Transmembrane protein 56a	ENSDART00000079541	571836	XM_695466	tmem56a	ZDB-GENE-090402-1	F1QPW2
A_15_P298211	0.00160323	4.41247	down	LOC100537009		100537009	XM_003198905	LOC100537009		-
A_15_P119055|393318	0.00229701	4.42166	down	Transmembrane protein 54	ENSDART00000082319	393318	NM_200347	tmem54	ZDB-GENE-040426-1304	F1QUV2
A_15_P191536|555267	0.00484556	4.48883	down	Methylmalonic aciduria (cobalamin deficiency) cblC type, with homocystinuria	ENSDART00000064427	555267	NM_001114889	mmachc	ZDB-GENE-030131-3167	Q5RFU5
A_15_P111848|327291	0.00819684	4.49701	down	Chromobox homolog 2	ENSDART00000066053	327291	NM_194373	cbx2	ZDB-GENE-030131-5502	F1Q982
A_15_P207636|794649	0.00869825	4.50143	down	Coagulation factor II (thrombin) receptor-like 1.1	ENSDART00000099733	794649	NM_001079805	f2rl1.1	ZDB-GENE-061215-140	E9QBJ7
A_15_P109600	0.00482031	4.51734	down	Complement component 7b	ENSDART00000079718	570832	BC100054	c7b	ZDB-GENE-021120-1	Q498V9
A_15_P115548	0.0015734	4.54695	down	Nucleoporin like 1	ENSDART00000019350	406510	NM_213229	nupl1	ZDB-GENE-040426-2326	F1R2H0
A_15_P118079,A_15_P103707|492477	0.00174551	4.5754	down	Mevalonate kinase	ENSDART00000006673	492477	NM_001007349	mvk	ZDB-GENE-041114-37	A2BGN1
A_15_P107344|337841	0.00171241	4.59062	down	Dual specificity phosphatase 4	ENSDART00000065664	337841	BI877860	dusp4	ZDB-GENE-040426-709	Q7SZF3
A_15_P102852,A_15_P208021|393808	0.000375343	4.61047	down	Synovial sarcoma, X breakpoint 2 interacting protein	ENSDART00000057742	100534665	XM_003197813	ssx2ip	ZDB-GENE-040426-1756	F1Q988
A_15_P103310|405873	0.000138249	4.62011	down	v-myc myelocytomatosis viral oncogene homolog 1, lung carcinoma derived (avian) a	ENSDART00000013961	405873	NM_212937	mycl1a	ZDB-GENE-040426-2439	B8A578
A_15_P120988,A_15_P135636|553066	0.000110736	4.63117	down	Pyridine nucleotide-disulfide oxidoreductase domain 2	ENSDART00000009343	553066	NM_001256216	pyroxd2	ZDB-GENE-050506-147	F1Q815
A_15_P206156	0.000395615	4.67207	down	Bloodthirsty-related gene family, member 4	ENSDART00000102320	565512	XM_003198908	btr04	ZDB-GENE-060825-109	Q0P4D7
A_15_P147706|562682	0.000424666	4.71913	down	Putative defense protein Hdd11-like	ENSDART00000147009	562682	XR_045166	si:dkey-251i10.2	ZDB-GENE-050506-102	A2CEY7
A_15_P174256|564925	0.00684893	4.73245	down	tRNA wybutosine-synthesizing protein 2 homolog	ENSDART00000129082	100535404	XM_003199929	trmt12	ZDB-GENE-060825-182	F1QGD7
A_15_P100606|335628	0.00277745	4.75605	down	Claudin domain containing 1	ENSDART00000067755	335628	NM_199961	cldnd1	ZDB-GENE-030131-7568	F1R031
A_15_P110680	0.00465862	4.76492	down	Palmitoyl-protein thioesterase 2	ENSDART00000037389	406830	NM_213509	ppt2	ZDB-GENE-040426-2909	E7FDM7
A_15_P103784|494066	0.00012735	4.78634	down	Armadillo repeat containing 1	ENSDART00000012399	494066	NM_001008609	armc1	ZDB-GENE-041212-33	Q5PR58
A_15_P209326,A_15_P100553|407708	0.00976656	4.79723	down	Lipase maturation factor 2b	ENSDART00000030738	407708	NM_001142563	lmf2b	ZDB-GENE-070206-11	F1Q4Q4
A_15_P493942	0.00167728	4.86915	down	E2F transcription factor 8	ENSDART00000079953	565952	XM_689219	e2f8	ZDB-GENE-041111-260	E9QE44
A_15_P191151,A_15_P117213|566517	0.000217498	4.88067	down	Aspartylglucosaminidase	ENSDART00000016728	566517	NM_001110281	aga	ZDB-GENE-040426-2311	A8KC00
A_15_P103250|323355	0.00185336	4.92676	down	Developmentally regulated GTP binding protein 2	ENSDART00000025285	323355	NM_212638	drg2	ZDB-GENE-040808-29	Q6TH20
A_15_P146166|564669	0.0062565	4.927	down	Armadillo repeat gene deleted in velocardiofacial syndrome b	ENSDART00000088222	564669	NM_001128534	arvcfb	ZDB-GENE-060526-60	F1QY26
A_15_P113000|378722	0.00518743	4.98578	down	Retinol dehydrogenase 10b (all-trans)	ENSDART00000004903	378722	NM_201331	rdh10b	ZDB-GENE-030909-7	Q7T2D1
A_15_P393895	0.00197016	4.98811	down	Transcription factor 20-like	ENSDART00000128912	560882	XM_684281	tcf20	ZDB-GENE-131127-601	E7FCJ7
A_15_P102050,A_15_P145151|393645	0.000228976	4.9894	down	SWAP switching B-cell complex subunit 70a	ENSDART00000061302	393645	NM_200672	swap70a	ZDB-GENE-040426-1182	F1QSB5
A_15_P102773,A_15_P419955|406457	0.000243109	4.99963	down	Regulator of chromosome condensation 1	ENSDART00000054026	406457	NM_213178	rcc1	ZDB-GENE-040426-2216	Q6NY65
A_15_P161306|474351	0.00640967	5.0052	down	Transient receptor potential cation channel, subfamily A, member 1a	ENSDART00000004407	474351	NM_001007065	trpa1a	ZDB-GENE-050105-6	F1QKK9
A_15_P518892,A_15_P206931,A_15_P189381|100009628	0.00147024	5.00651	down	Tumor necrosis factor receptor superfamily, member 14-like	ENSDART00000099955	100538214	NM_001082997	tnfrsf14	ZDB-GENE-070209-146	F1QR68
A_15_P105209|393702	0.00260875	5.0119	down	Ras homolog enriched in brain	ENSDART00000129058	393702	NM_200729	rheb	ZDB-GENE-040426-1690	F1R7U7
A_15_P120681|393774	0.000521027	5.07496	down	Polymerase (DNA directed), epsilon 3, accessory subunit	ENSDART00000007512	393774	NM_200801	pole3	ZDB-GENE-040426-1773	Q6PBL4
A_15_P208701|550378	0.00216614	5.09438	down	RAB42, member RAS oncogene family	ENSDART00000029353	550378	NM_001017683	rab42b	ZDB-GENE-050417-172	A9JRP1
A_15_P120569,A_15_P172286|140747	0.000579517	5.10156	down	Chemokine (C-X-C motif) receptor 4a	ENSDART00000080350	140747	NM_131882	cxcr4a	ZDB-GENE-020102-1	F1QCB2
A_15_P207891|393149	0.000928303	5.11008	down	RMI1, RecQ mediated genome instability 1, homolog (S. cerevisiae)	ENSDART00000060657	393149	NM_200180	rmi1	ZDB-GENE-040426-829	F1R3F9
A_15_P191681,A_15_P191676,A_15_P104732|100003465	0.00155812	5.18291	down	Carboxylesterase domain containing protein-like	ENSDART00000104492	561967	XM_001921931	loc100003465	ZDB-GENE-041014-96	Q5RGB1
A_15_P604402,A_15_P177231|100286814	0.000485482	5.30059	down	Family with sequence similarity 101, member B	ENSDART00000148245	100286814	XM_002664625	fam101b	ZDB-GENE-090409-1	E9QE88
A_15_P557092	0.000498844	5.30442	down	Solute carrier family 19 (thiamine transporter), member 2	ENSDART00000083305	569085	XM_692449	slc19a2	ZDB-GENE-110411-262	E7F340
A_15_P113941,A_15_P130681|100331689	0.000391775	5.31577	down	T cell receptor alpha constant like	ENSDART00000113547	100331689	NM_001199372	trac	ZDB-GENE-030616-200	A4JYR0
A_15_P132466,A_15_P105892,A_15_P134796,A_15_P333304|445376	0.00880585	5.32533	down	ST6 beta-galactosamide alpha-2,6-sialyltranferase 1	ENSDART00000126205	445376	NM_001003853	st6gal1	ZDB-GENE-060322-3	E9QIA5
A_15_P212726	0.00692297	5.34146	down	Zinc finger protein 45-like	ENSDART00000115150	799470	NM_001109732	znf45	ZDB-GENE-071004-26	F1QIY6
A_15_P160776|556629	0.000965439	5.45587	down	Tripartite motif containing 16	ENSDART00000104778	100038796	NM_001089576	trm16	ZDB-GENE-060503-635	Q1MTG3
A_15_P107913|334190	0.00380206	5.55548	down	SplA/ryanodine receptor domain and SOCS box containing 1	ENSDART00000079019	334190	NM_001025460	spsb1	ZDB-GENE-030131-6122	Q4V8W1
A_15_P340250	0.00462217	5.57143	down	gastrula zinc finger protein XlCGF26.1-like	ENSDART00000130126	101885996	LOC101885996	CABZ01054394		E7F931
A_15_P131421|567494	2.91938e-06	5.57565	down	Pumilio homolog 2 (Drosophila)		567494	NM_001102570	pum2	ZDB-GENE-081031-76	F1R4Q6
A_15_P273946	1.25842e-05	5.59188	down	Peroxisome proliferator-activated receptor gamma, coactivator 1 beta	ENSDART00000079080	555906	XM_003199896	ppargc1b	ZDB-GENE-030616-43	B1A9X5
A_15_P191146|558559	0.000202252	5.62193	down	Leucine-rich repeat, immunoglobulin-like and transmembrane domains 3	ENSDART00000077823	558559	NM_001128694	lrit3	ZDB-GENE-080723-63	B3DK88
A_15_P164566,A_15_P103659|337487	0.0022222	5.67305	down	Pseudouridylate synthase 3	ENSDART00000048640	337487	NM_200067	pus3	ZDB-GENE-030131-9433	F1QBS4
A_15_P115423,A_15_P208821,A_15_P549022|550253	0.00234092	5.68065	down	Carboxypeptidase M	ENSDART00000014685	550253	NM_001017591	cpm	ZDB-GENE-041210-191	F1Q943
A_15_P115755|556563	0.000475809	5.70559	down	si:dkey-7j14.5	ENSDART00000156820	336166	XM_002664987	si:dkey-7j14.5	ZDB-GENE-030131-8110	-
A_15_P141111|567414	0.000103896	5.7431	down	1-acylglycerol-3-phosphate O-acyltransferase 9-like	ENSDART00000046440	567414	NM_001099450	agpat9l	ZDB-GENE-060531-19	A3KGT9
A_15_P152756|393780	2.79014e-06	5.86993	down	Coiled-coil domain containing 58-like	ENSDART00000130958	393780	NM_200807	ccdc58	ZDB-GENE-040426-1780	Q6PBK1
A_15_P209951	3.52584e-06	5.91892	down	COX11 cytochrome c oxidase assembly homolog (yeast)	ENSDART00000086531	100005158	NM_001082958	cox11	ZDB-GENE-050506-82	A3KNN8
A_15_P141356	0.000376089	5.94765	down	Bloodthirsty-related gene family, member 20	ENSDART00000092914	678596	XM_003200513	btr20	ZDB-GENE-060421-3419	E9QEN7
A_15_P112508|327154	0.00438412	5.94808	down	Family with sequence similarity 46, member C	ENSDART00000023572	327154	NM_200507	fam46c	ZDB-GENE-030131-5365	F1QBD9
A_15_P185556,A_15_P108645,A_15_P116882|797613	0.000709519	6.20915	down	Ribonucleoprotein, PTB-binding 2	ENSDART00000111837	797613	XM_002662463	raver2	ZDB-GENE-090713-1	B7TXW9
A_15_P321371	0.000315453	6.40286	down	Toll-like receptor 12	ENSDART00000122579	100332407	XM_002660922	tlr12		E7FGB9
A_15_P382380,A_15_P111952|561410	0.00226935	6.55425	down	Tyrosine aminotransferase	ENSDART00000101472	561410	NM_001077554	tat	ZDB-GENE-030131-1144	A0JMN6
A_15_P499412	8.76543e-05	6.5684	down	LOC100333416		100333416	XM_002661093	LOC100333416		-
A_15_P196521|573999	0.00157551	6.70829	down	Iron-sulfur cluster assembly 1 homolog (S. cerevisiae)	ENSDART00000073676	573999	NM_001025178	isca1	ZDB-GENE-050626-94	Q4QRC6
A_15_P191451,A_15_P101252|334253	0.000987561	7.02919	down	Tripartite motif containing 35-27	ENSDART00000049918	334253	NM_199878	trim35-27	ZDB-GENE-030131-6185	F1R3R1
A_15_P146656,A_15_P245026|564114	7.03689e-05	7.04237	down	LOC564114	ENSDART00000142867	564114	NM_001128250	LOC564114	ZDB-GENE-060526-321	A2BHJ8
A_15_P320026,A_15_P235601,A_15_P156611|566954	0.00145953	7.06259	down	Telomeric repeat binding factor (NIMA-interacting) 1	ENSDART00000106008	566954	XM_690237	terf1	ZDB-GENE-090612-2	F1R8I5
A_15_P255711	0.00017654	7.09726	down	HMG box domain containing 3-like	ENSDART00000110721	22993	XM_001717202	hmgxb3	ZDB-GENE-111012-1	E7FFB0
A_15_P189656|560737	1.82501e-05	7.13469	down	Aminopeptidase O	ENSDART00000111358	560737	NM_001123258	apo	ZDB-GENE-070410-115	B0V1A5
A_15_P114344	0.00734979	7.14177	down	Nuclear autoantigenic sperm protein (histone-binding)	ENSDART00000138488	799570	NM_199782	nasp	ZDB-GENE-030131-5511	F1QNE0
A_15_P201681|794667	0.00088575	7.52885	down	Ornithine carbamoyltransferase	ENSDART00000089526	794667	XM_001334635	otc	ZDB-GENE-070912-422	E9QHD9
A_15_P117071|431731	0.000246301	7.67641	down	Lipopolysaccharide-induced TNF factor	ENSDART00000074561	431731	NM_001002184	litaf	ZDB-GENE-040704-23	E9QJ39
A_15_P210731|64607	0.00652524	7.74194	down	Aminolevulinate, delta-, synthetase 2	ENSDART00000056420	64607	NM_131682	alas2	ZDB-GENE-001229-1	Q9YHT4
A_15_P179726|100126101	0.00562218	7.80228	down	zgc:171220	ENSDART00000111236	100126101	NM_001109830	zgc:171220	ZDB-GENE-071004-11	F1QBK6
A_15_P117981|492334	3.18256e-05	7.86347	down	Solute carrier family 5 (sodium/glucose cotransporter), member 11	ENSDART00000048218	492334	NM_001007300	slc5a11	ZDB-GENE-041114-9	Q5U3A9
A_15_P152431,A_15_P347860|777613	0.00567828	7.90034	down	LOC777613	ENSDART00000099856	777613	NM_001077721	LOC777613	ZDB-GENE-061103-172	E9QE38
A_15_P117453	7.33928e-05	8.12332	down	Processing of precursor 7, ribonuclease P/MRP subunit (S. cerevisiae)	ENSDART00000052871	100004610	NM_001006004	pop7	ZDB-GENE-041010-88	Q5XJ22
A_15_P419305	0.00471354	8.17425	down	Heat shock 70kDa protein 4-like	ENSDART00000075574	562019	XM_685413	hspa4l	ZDB-GENE-030131-2412	E7FFB6
A_15_P188026|552994	0.000125185	8.23828	down	LOC552994	ENSDART00000074272	552994	XM_002661280	LOC552994	ZDB-GENE-050506-75	E7F0Q0
A_15_P115057	0.00286989	8.40997	down	MAD2L1 binding protein	ENSDART00000004779	9587	NM_001003690	mad2l1bp		E7F9G1
A_15_P161101|541425	0.00349261	8.41544	down	zgc:113425	ENSDART00000031640	541425	NM_001013552	zgc:113425	ZDB-GENE-050320-128	Q5BLA7
A_15_P179561|100126142	0.00546818	8.56062	down	Salt-inducible kinase 2a	ENSDART00000089961	100126142	NM_001109868	sik2a	ZDB-GENE-070705-451	F1R8Q2
A_15_P103561|553976	0.000998397	8.77179	down	Protein Wnt-8a ORF2	ENSDART00000147756	553976	NM_001020801	wnt8-2	ZDB-GENE-980526-332	B8A4J5
A_15_P119001|560936	0.00537913	8.77626	down	zgc:162945	ENSDART00000099586	560936	NM_001128809	zgc:162945	ZDB-GENE-030131-3975	B0V362
A_15_P140841|641327	0.00723558	8.77685	down	Carbonic anhydrase Xa	ENSDART00000074540	641327	NM_001037121	ca10a	ZDB-GENE-050419-266	Q1L8L0
A_15_P101914|334383	0.00335586	8.87969	down	Zinc finger, DHHC-type containing 18b	ENSDART00000048323	334383	NM_214707	zdhhc18b	ZDB-GENE-030131-6315	Q7ZVN4
A_15_P121058,A_15_P109285|58133	0.000146971	8.89022	down	Nerve growth factor (beta polypeptide)	ENSDART00000065033	58133	NM_199210	ngf	ZDB-GENE-000629-2	Q6YBR5
A_15_P103200|387259	0.0091894	8.93126	down	Folliculogenesis specific basic helix-loop-helix	ENSDART00000127109	387259	NM_198919	figla	ZDB-GENE-031121-1	Q6W9E1
A_15_P574742	8.13725e-05	8.971	down	Major histocompatibility complex class I ZAA	ENSDART00000150683	378479	NM_194425	mhc1zaa	ZDB-GENE-030916-1	Q6DFZ4
A_15_P157105,A_15_P134711|100141350	0.00944475	9.05949	down	C-reactive protein 3	ENSDART00000056382	100141350	NM_001114915	crp3	ZDB-GENE-060503-220	A3KPG5
A_15_P500737	0.000895876	9.75701	down	Pim-2 oncogene-like		100330958	XM_002664898	pim2
A_15_P220146,A_15_P195886|553615	0.000423301	9.87481	down	Zeta-chain (TCR) associated protein kinase 70kDa	ENSDART00000015038	553615	NM_001020589	zap70	ZDB-GENE-050522-257	Q503P3
A_15_P184516,A_15_P171291|100124598	0.00105253	9.98686	down	Chemokine CCL-C20d	ENSDART00000061432	793030	NM_001082888	si:dkeyp-59a8.3	ZDB-GENE-041014-163	Q5TYP9
A_15_P120182,A_15_P119527,A_15_P113342|386969	0.008596	11.3603	down	Phosphate regulating endopeptidase homolog, X-linked	ENSDART00000125844	386969	NM_001089349	phex	ZDB-GENE-030103-2	A4QP66
A_15_P136176|567613	0.00102065	11.5322	down	RCC1 domain containing 1	ENSDART00000104859	567613	XM_003201383	rccd1	ZDB-GENE-030131-3552	F1Q9Y8
A_15_P102264|798996	0.003039	11.8579	down	Egg envelope glycoprotein	ENSDART00000111719	798996	NM_001204179	wu:fi38e01	ZDB-GENE-030131-6199	F1R4N4
A_15_P538297|751595	0.00274793	11.9165	down	zgc:152652	ENSDART00000137794	751595	NM_001045340	zgc:152652	ZDB-GENE-060818-27	A8KBV4
A_15_P179651|100003370	0.0026192	12.6317	down	LOC100003370	ENSDART00000110097	100003370	XM_001342921	loc100003370	ZDB-GENE-131127-391	A7MCS8
A_15_P145456|799269	2.73184e-06	12.6379	down	Asialoglycoprotein receptor 2	ENSDART00000100085	799269	XM_001339609	asgr2	ZDB-GENE-060526-152	F1QSM1
A_15_P103808|447903	0.00161676	12.787	down	Dehydrogenase/reductase SDR family member 13a.2	ENSDART00000011471	447903	NM_001004641	dhrs13a.2	ZDB-GENE-040912-69	Q66IF0
A_15_P106623,A_15_P409825|327276	0.0011829	13.4123	down	Solute carrier family 16, member 3 (monocarboxylic acid transporter 4)	ENSDART00000066233	327276	NM_212708	slc16a3	ZDB-GENE-030131-5487	E9QE17
A_15_P115547|447881	4.11532e-05	13.8074	down	Globoside alpha-1,3-N-acetylgalactosaminyltransferase 1, like 3	ENSDART00000051541	447881	NM_001004620	gbgt1l3	ZDB-GENE-040912-46	A2CED1
A_15_P110548|393096	0.00422129	14.2981	down	Lipase, endothelial	ENSDART00000098850	393096	NM_200128	lipg	ZDB-GENE-040426-699	F1QET5
A_15_P145521,A_15_P101639,A_15_P145526,A_15_P503627,A_15_P442175|562438	0.00466175	14.6794	down	si:ch211-12e13.2	ENSDART00000007453	562438	XM_702162	si:ch211-12e13.2	ZDB-GENE-060526-27	E9QE93
A_15_P104660|436997	0.000422508	14.9322	down	Histone cluster 1, H2ba	ENSDART00000105575	436997	NM_001002724	hist1h2ba	ZDB-GENE-040718-483	Q6DH91
A_15_P206361,A_15_P100704|393237	0.00773869	15.804	down	IMP3, U3 small nucleolar ribonucleoprotein, homolog (yeast)	ENSDART00000100709	393237	NM_200267	imp3	ZDB-GENE-040426-1062	A5WV64
A_15_P111321|387260	0.00946601	16.0932	down	Scavenger receptor class B, member 1	ENSDART00000062645	387260	NM_198921	scarb1	ZDB-GENE-031126-1	F1QD47
A_15_P146791|327651	0.00990662	17.3866	down	Transmembrane protease, serine 4b	ENSDART00000097754	327651	NM_001126377	tmprss4b	ZDB-GENE-030131-5862	A2BGB9
A_15_P172676|751655	0.000159109	17.6841	down	Tumor necrosis factor receptor superfamily, member 14	ENSDART00000135145	751655	NM_001045372	zgc:153759	ZDB-GENE-060825-148	B0V329
A_15_P517652,A_15_P417280|100334424	0.0033151	20.5534	down	Transcription elongation factor B (SIII), polypeptide 3 (110kDa, elongin A)-like	ENSDART00000113692	100334424	XM_002664081	tceb3	ZDB-GENE-031118-126	E7F7H1
A_15_P105540|327554	0.00521386	21.2989	down	zgc:66483	ENSDART00000141975	327554	NM_199825	zgc:66483	ZDB-GENE-030131-5765	B8A5Z1
A_15_P132116|378762	1.25127e-05	21.9215	down	Immunoglobulin heavy constant mu	ENSDART00000151493	378762	AF281479	ighm	ZDB-GENE-030925-46	I3ISE8
A_15_P142571|100003913	0.000211819	23.7922	down	LOC100003913	ENSDART00000110993	100003913	NM_001098263	LOC100003913	ZDB-GENE-080303-1	E7EZM0
A_15_P348285	0.00427122	23.9808	down	wu:fd14c10	ENSDART00000112721	557807	XM_005169343	fd14c10	ZDB-GENE-030131-5346	A8Wg73
A_15_P113944|560828	8.12618e-05	24.805	down	Ribosomal protein L13a	ENSDART00000128758	560828	EV555810	rpl13a	ZDB-GENE-030131-168	Q7ZUR9
A_15_P209816,A_15_P111549,A_15_P163971,A_15_P212771|795517	0.00736627	24.8235	down	v-mos Moloney murine sarcoma viral oncogene homolog	ENSDART00000125558	795517	NM_205580	mos	ZDB-GENE-040428-3	Q90YD0
A_15_P115603|563220	0.00155541	26.6504	down	Cysteine-rich DPF motif domain-containing protein 1	ENSDART00000137798	563220	NM_001076762	c22orf40	ZDB-GENE-041210-170	Q5RGZ1
A_15_P109617|368316	0.00661437	28.7244	down	Cyclin B2	ENSDART00000052541	368316	NM_199430	ccnb2	ZDB-GENE-030429-12	F1QUY2
A_15_P150151|751739	0.00749939	29.6045	down	Zinc finger, GATA-like protein 1	ENSDART00000097468	751739	NM_001045449	zglp1	ZDB-GENE-060825-359	F1QVT3
A_15_P133101|619191	2.07605e-05	31.4115	down	Immunoglobulin heavy variable 4-2	ENSDART00000151216	619191	AY646262	ighv4-2	ZDB-GENE-040514-8	I3ISE8
A_15_P140046,A_15_P367525|64812	0.00963922	33.1432	down	SRY-box containing gene 19b	ENSDART00000058910	64812	NM_131702	sox19b	ZDB-GENE-010111-1	F1R211
A_15_P113745|564373	0.00775848	35.256	down	zgc:165539	ENSDART00000132207	564373	NM_001111176	zgc:165539	ZDB-GENE-030131-5478	F1QLY5
A_15_P533437	1.99935e-07	38.8843	down	CDGSH iron sulfur domain 1-like	ENSDART00000113299	541492	NM_001014305	cisd1	ZDB-GENE-050327-15	Q58EB0
A_15_P200256|60636	2.70312e-06	39.7391	down	Paired box 5	ENSDART00000054395	60636	NM_131638	pax5	ZDB-GENE-001030-2	F1Q6J2
A_15_P103518|449822	2.30928e-06	39.9784	down	zgc:101569	ENSDART00000056759	449822	NM_001244902	zgc:101569	ZDB-GENE-041010-72	Q5XJU1
A_15_P107032|393140	0.00631652	43.9443	down	LSM14B, SCD6 homolog B (S. cerevisiae)	ENSDART00000034707	393140	NM_200171	lsm14b	ZDB-GENE-040426-779	F1Q898
A_15_P108933	0.00743595	44.5558	down	Ovochymase 1	ENSDART00000012659	393114	NM_200145	ovch1	ZDB-GENE-040426-834	F1RBG3
A_15_P103053|563255	0.00576021	46.5041	down	Quinoid dihydropteridine reductase	ENSDART00000102542	563255	NM_001111173	qdpr	ZDB-GENE-080219-12	B8A478
A_15_P106292	3.21282e-05	46.6541	down	Immunoglobulin heavy constant mu	ENSDART00000151160	378762	BC056302	ighm	ZDB-GENE-030925-46	I3ISE8
A_15_P201790	0.00373615	48.5267	down	C-type lectin domain family	ENSDART00000138871	560034	NM_001201400	clec	ZDB-GENE-070912-438	B0S6P2
A_15_P103071|407729	0.00303011	55.2858	down	Caprin family member 2	ENSDART00000125323	407729	NM_001013273	caprin2	ZDB-GENE-040812-2	F1QPN9
A_15_P101613|407641	0.00736739	66.4683	down	Eukaryotic translation elongation factor 1 alpha 1	ENSDART00000106272	407641	NM_001163994	eef1a1	ZDB-GENE-030131-5667	F1QQW9
A_15_P212496|100037394	0.00501883	67.2169	down	General transcription factor IIIA, b	ENSDART00000105925	100037394	NM_001089544	gtf3ab	ZDB-GENE-030131-7698	F1R8L4
A_15_P152371|561391	0.00300822	70.3475	down	Cyclin N-terminal domain containing 2	ENSDART00000077577	561391	NM_001044959	cntd2	ZDB-GENE-030131-5453	Q1LVI4
A_15_P170136|406257	0.00427197	75.095	down	Kinesin-like protein KIF20A	ENSDART00000024185	406257	NM_213188	kif20al	ZDB-GENE-040426-1914	Q7ZU82
A_15_P102177,A_15_P211616|30114	0.00770957	76.5627	down	Cth1	ENSDART00000101601	30114	NM_130939	cth1	ZDB-GENE-990806-20	Q9PU62
A_15_P100585,A_15_P495722|100136863	0.00370669	77.5627	down	zgc:175136	ENSDART00000109429	100136863	NM_001114581	zgc:175136	ZDB-GENE-080204-122	A9JRY0
A_15_P147199,A_15_P113335|100136837	0.004954	98.8326	down	Alpha-2-macroglobulin-like	ENSDART00000109071	100136837	NM_001114556	a2ml	ZDB-GENE-080205-1	E7F3L3
A_15_P179569|561590	0.00704306	106.39	down	Syntaxin binding protein 5b (tomosyn)	ENSDART00000098731	571925	XM_695570	stxbp5b	ZDB-GENE-090821-5	E7F0C0
A_15_P290371|794087	2.73016e-07	108.955	down	Retinoic acid receptor responder (tazarotene induced) 3	ENSDART00000110276	794087	NM_001128782	rarres3	ZDB-GENE-081022-92	B3DHR3
A_15_P277616	0.00560398	129.409	down	Rho guanine nucleotide exchange factor (GEF) 10-like a	ENSDART00000131165	799435	XM_001339754	arhgef10la	ZDB-GENE-120814-1	E7F6U0
A_15_P118472|565483	0.00992903	130.102	down	zgc:195245	ENSDART00000112611	565483	NM_001126422	zgc:195245	ZDB-GENE-081022-200	A8Y5T3
A_15_P417880	0.004959	130.322	down	si:ch1073-263o8.2	ENSDART00000125534	327151	XM_002666077	si:ch1073-263o8.2	ZDB-GENE-030131-5362	E7EY63
A_15_P470540|556628	0.00746783	176.986	down	zgc:111868	ENSDART00000124492	556628	NM_001034970	zgc:111868	ZDB-GENE-050809-138	F1QUN9
A_15_P103532|114439	0.00896847	244.921	down	Zona pellucida glycoprotein 2.3	ENSDART00000074085	114439	NM_131828	zp2.3	ZDB-GENE-010622-2	F1QMZ0
A_15_P292806	0.00608056	261.482	down	zona pellucida glycoprotein 3a.2	ENSDART00000061751	558677	NM_001030120	zp3a.2	ZDB-GENE-040727-2	Q5TYP2
A_15_P439605,A_15_P131711|114438	0.00798958	278.731	down	Zona pellucida glycoprotein 2.2	ENSDART00000024598	114438	NM_131827	zp2.2	ZDB-GENE-090306-1	F1QUS3
